# Supplementary material for: Rapid Birth-and-Death Evolution of Imprinted snoRNAs in the Prader-Willi Syndrome Locus: Implications for Neural Development in Euarchontoglires
Source: PLoS One. 2014 Jun 19;9(6):e100329. doi: 10.1371/journal.pone.0100329 (PMC4063771; doi:10.1371/journal.pone.0100329)
Supplement: Data S1 — Sequences of imprinted and non-imprinted snoRNA genes. (ZIP) [file pone.0100329.s012.zip]

Archive with 2 entries (2 files):
- non-imprinted snoRNA sequences.zip
- Imprinted snoRNA gene sequenes in the PWS locus of 12 mammalians.xlsx
