# Supplementary material for: Rapid Birth-and-Death Evolution of Imprinted snoRNAs in the Prader-Willi Syndrome Locus: Implications for Neural Development in Euarchontoglires
Source: PLoS One. 2014 Jun 19;9(6):e100329. doi: 10.1371/journal.pone.0100329 (PMC4063771; doi:10.1371/journal.pone.0100329)
Supplement: Data S1 — Sequences of imprinted and non-imprinted snoRNA genes. (ZIP) [file pone.0100329.s012.zip › Imprinted snoRNA gene sequenes in the PWS locus of 12 mammalians.xlsx]

## Sheet: human
name	chr	start	endt	strand	seq
hg18-HBII-436	chr15	22778223	22778319	+	GGCCTTGGCTAGGTTCATGATGACACAGGACCTTGTCTGAACATAATGATTTCAAAATTTGAGCTTAAAAATGACACTCTGAAATCCAGTCAGTGTG
hg18-HBII-13	chr15	22781330	22781416	+	GACCTGGGCTGGATTTGTGATGAGCTGTGTTTACTGAGCATGATGAAGTAAAGCTCAACGTGATTACTCTGAAGTCCAGCCTTACTG
hg18-HBII-438A	chr15	22838204	22838290	+	GTGCTTGTTTGGATCGATGATGAGAATAATTGTCTGAGGATGCTGAGGGACTCATTCCAGATGTCAATCTGAGGTCCAGATGTGTGG
HBII-85-1	chr15	22847707	22847818	+	AAATGTGCTTGGATCGATGATGAGTCCCCTATAAAAACATTCCTTGGAAAAGCTGAACAAAATGAGTGAGAACTCATAACGTCATTCTCATCGGAACTGAGGTCCAGCATGT
HBII-85-2	chr15	22850440	22850554	+	AAATGTGCTTGGATCGATGATGAGTCCCCAAAAAAAACATTCCTTGGAAAAGCTGAACAAAATGAGTGAAAACTCATACCGTCATTCTCATCGGAACTGAGGTCCAGCACGTTGC
HBII-85-3	chr15	22853090	22853204	+	AAATGTGCTTGGATCGATGATGAGTCCCCCATAAAAACATTCCTTGGAAAAGCTGAACAAAATGAGTGAGAACTCATACCGTCGTTCTCATCGGAACTGAGGTCCAGCACATTGC
HBII-85-4	chr15	22855768	22855880	+	AAATGTGTTTGGATCGATGATGAGTCCCCCCAAAAAAACATTCCTTGGAAAAGCTGAACAAAATGAGTGAAAACTCATACCGTCGTTCTCAGCGGAACTGAGGTCCAGCGCGT
HBII-85-5	chr15	22858563	22858674	+	AAATGTGCTTGGATCGATGATGAGTCCCCCATAAAAACATTCCTTGGAAAAGCTGAACAAAATGAGTGAGAACTCATACCGTCGTTCTCATCAGAACTGAGGTCCAGCACGT
HBII-85-6	chr15	22861256	22861371	+	GAATGTGGTTGGATCGATGATGAGTCCTCCAAAAAAAACATTCCTTGGAAAAGCTGAACAAAATGAGTGAAAACTCATACCGTCATTCTCATCGGAACTGAGGTCCAGCACATTGC
HBII-85-7	chr15	22864018	22864132	+	GAACGTGCTTGGATCGATGATGAGTCCCCCATAAAAACATTCCTTGGAAAAGCTGAACAAAATGAGTGAGAACTCATACCGTCGTTCTCATCAGAACTGAGGTCCAGCACGTTGC
HBII-85-8	chr15	22866662	22866776	+	AAATGTGCTTGGATCGATGATGAGTCCTCCAAAAAAACATTCCTTGGAAAAGCTGAACAAAATGAGTGAGAACTCATACCGTCGTTCTCATCGGAACTGAGGTCCAGCACATTTG
HBII-85-9	chr15	22869337	22869451	+	GAATGTGCTTGGATCGATGATGAGTCCCCCATAAAAACATTCCTTGGAAAAGCTGAACAAAATGAGTGAGAACTCATACCGTCGTTCTCATCGGAACTGAGGTCCAGCACATTGC
HBII-85-10	chr15	22872159	22872270	+	GACTGTGCATGGATCAATGATGACTTCCATACGTGGGTTCCTTGGAAAGTTGAACAAAATGAGTGAAAACTTTATACTGTCATCCTCTTCAAACTGAGGTCCAGCACACTGC
HBII-85-11	chr15	22873281	22873392	+	GATTGTGCCTGGATCAATGATGACTTCCATATATACATTCCTTGGAAAGCTGAATAAAATGAATGAAAACTCTATACCATCATCCTCATTGAACTGAGGTCCCAGCATGCTG
HBII-85-12	chr15	22875291	22875390	+	TGTGCATGGACCAATGATGACTTCCATACATGCATTCCTTGGAAAGCTGAACAAAATGAGTGGGAACTCTGTACTATCATCTTAGTTGAACTGAGGTCCA
HBII-85-13	chr15	22876372	22876481	+	GATTGTGTGTGGATCGATGATGACTTCCATATATACATTCCTTGGAAAGCTGAACAAAATGAGTGAAAACTCTATACCGTCATTCTCGTCGAACTGAGGTCCAGCACATT
HBII-85-14	chr15	22877517	22877627	+	GATTGTGTGTGGATCGATGATGACTTCCATATATACATTCCTTGGAAAGCTGAACAAAATGAGTGAAAACTCTATACCGTCATCCTCGTCAAACTGAGGTCCAGCACACTG
HBII-85-15	chr15	22878998	22879108	+	GACTGTGCATGGATCGATGATGACTTTCATACATGCATTCCTTGGAAAGCTGAACAAAATGAGTGAAAACTCTATACCGTCATCCTCGTCGAACTGAGGTCCAGCACATTG
HBII-85-16	chr15	22879819	22879928	+	AATGTGCATGGATCGATGATGACTTCCATATATACATTCCTTGGAAAGCTGAACAAAATGAGTGAAAACTCTATACCGTCATCCTCGTCGAACTGAGGTCCAGCACACTG
HBII-85-17	chr15	22881615	22881726	+	GACTGTGCCTGGATCGATGATGACTTCCTTATATACATTCCTTGGAAAGCTGAACAAAATGAGTGAAAACTCTATACCGTCATCCTCGTCGAACTGAGGTCCAGCACATTGC
HBII-85-18	chr15	22882757	22882867	+	CACTGTGCGTGGATCGATGATGACTTCCATATATACATTCCTTGGAAAGCTGAACAAAATGAGTGAAAACTCTATACCGTCATCCTCGTCGAACTGAGGTCCAGCACATTA
HBII-85-19	chr15	22883893	22884003	+	CCTGTGTGTGGATCGATGATGACTTCCATATATACATTCCTTGGAAAGCTGAACAAAATGAGTGAAAACTCTATACTGTCATCCTCGTCGAACTGAGGTCCAGCACATTAC
HBII-85-20	chr15	22885038	22885144	+	GTGCGTGGATCGATGATGACTTCCACATATACATTCCTTGGAAAGCTGAACAAAATGAGTGAAAACTCTATACCGTCATCCTCGTCGAACTGAGGTCCAGCACATTA
HBII-85-21	chr15	22886159	22886264	+	GACTGGATCGATGATGACTTCCATATGTACATTCCTTGGAAAGCTGAACAAAATGAGTGAAAACTCTATACCGTCATCCTCGTCGAACTGAGGTCCAGCATACTGC
HBII-85-22	chr15	22888016	22888127	+	GACTGTGCATGGATCGATGATGACCTCAATACATGCATTCCTTGGAAAGCTGAACAAAATGAGTGAAAACTCTATACCGTCGTCCTCGTCAAACTGAGGTCCAGCACGTGGC
HBII-85-23	chr15	22890267	22890378	+	GACTGTGCATGGATCGATGATGACTTTTATACATGCATTCCTTGGAAAGCTGAACAAAATGAGTGAAAACTCTATACCGTCATCTTCGTTGAACTGAGGTCCAGCACATTGC
HBII-85-24	chr15	22893893	22894004	+	AAATGTGCCTGGATCGATGATGACTTTAAAATGGATCTCATCGGAATCTGAACAAAATGAGTGACCAAATCACTTCTGTGCCACTTCTGTGAGCTGAGGTCCAGCACAGGGG
HBII-85-25	chr15	22895729	22895844	+	AAATGTGCCTGGATCGATGATGACTATAAAAAAAATGGATCTCATCGGAATCTGAACAAAATGAGTGACCAAATCATTTCTGTGCCACTTCTGTGAGCTGAGGTCCAGCACTGGGA
HBII-85-26	chr15	22897805	22897916	+	AAATGTGCCTGGATCGATGATGACTTAAAGATTTATCTAATTTAAATCTGAACAAAATGAGTGACCAAAACACTTCTGTACCACTTCTGTGAGCTGAGGTCCAGCACAGAGA
HBII-85-27	chr15	22902752	22902852	+	AGTGTGCCTGGATCGATGATGACTTAAAAAAATGGAAACCTTGGAAATCTGAACAAAATGAGTGACCAAGACACTTCTGTGAGCTGAGGTCCAGCACAGGG
HBII-52-1	chr15	22966953	22967054	+	GCCCTGGGTTGTGTTGATGATGAGAACCTTATATTATCCTGAAGAGAGGTGATGACTTAAAAATCATGCTCAATAGGATTACGCTGAGGCCCAGCCTAGGTG
HBII-52-2	chr15	22968868	22968966	+	CCGGGTTGGGTCGATGATGAGAAGCTTCTGTTTTCTTGAAGAGAGGTGATGACTTAAAAATCATGCTCAATAGGATTATGCTGAGGCCCAGCCTAGGTG
HBII-52-3	chr15	22971157	22971258	+	GCCCTGGGTTGGGTCAATGATGAGAACCTTATATTGTCCTGAAGAGAGGTGATGACTTAAAAATCATGCTTAGTAGGATTACGCTGAGGCCTAGCCTAGGTG
HBII-52-4	chr15	22973062	22973163	+	GCCCTGGGTTGGGTCGATGATGAGAACTTTATATTGTTCTGAAGAGAGGTGATGACTTAAAAATCATGCTCAATAGGATTACGCTGAGGCCCAGCCTAGGTG
HBII-52-5	chr15	22974968	22975069	+	GCCCTGGGTTGGATCGATGATGAGAACCTTATATTGTCCTGAAGAGAGGTGATGACTTAAAAATCATGCTCAATAGGATTACGCTGAGGCCCAGCCTTGGTG
HBII-52-6	chr15	22976727	22976828	+	GCACTGGGTCGGGTCAATGATGAGAACCTTATATTGTTCTGAAGAGAGGTGATGACTTAAAAATCATGCTCAATAGGATTACGCTGAGGCCCAGCCTAGGTG
HBII-52-7	chr15	22980538	22980635	+	CCTGGGTTGGGTCAATGATGAGAACCTTACATTGTTCTGAAGAGAGATGATGACTTAAAAATCATGCTCAATAGGATTACGCTGAGGCCCAGCCTAGG
HBII-52-8	chr15	22981861	22981962	+	GTCCTGGGTTGGGTCGATGATGAGAACCTTATATTGTCCTGAAGAGAGGTGATGACTTAAAAATCATGCTCAATAGGATTACGCTGAGGCCCAACTTAGGTG
HBII-52-9	chr15	22983766	22983866	+	GCCCTGGGTTGGGTCGATGATGAGAACCTTATATTGTCTGAAGAGAGGTGATGACTTAAAAATCATGCTCAATAGGATTACGCTGAGGCCCAGCCTAGGTG
HBII-52-10	chr15	22985644	22985745	+	GCCCTGAGTTGGGTCAATGATGAGAACCTTATATTGTCCTGAAGAGAGGTGATGACTTAAAAATCATGCTCAATAGGATTACGCTGAGGCCCAGCTTAGGTG
HBII-52-11	chr15	22987646	22987747	+	GCCCTGGGTTGGGTCGATGATGAGAACCTTATATTGTCCTGAAGAGAGGTGATGACTTAAAAATCATGCTCAATAGGATTACGCTGAGGCCCAGCCTAGGTG
HBII-52-12	chr15	22989551	22989652	+	GCCCTGAGTTGGGTCGATGATGAGAACCTTATATTATCCTGAAGAGAGGTGATGACTTAAAAATCATGCTCAATAGGATTACGCTGAGGCCCAGTCTAGGTG
HBII-52-13	chr15	22991151	22991251	+	GCCCTGGGTTGGGTCGATGATGAGAAACTTATATTGTCTGAAGAGAGGTGATGACTTAAAAATCATGCTCAATAGGATTACGCTGAGGCCCAGCCTAGGTG
HBII-52-14	chr15	22993806	22993906	+	GTCCTGGGTTGGGTCGATGATGAGAACCTTATATGTTCTGAAGAGAGGTGATGACTTAAAAATCATGCTCAATAGGATTACGCTGAGGCCCAGCCTAGGTG
HBII-52-15	chr15	22995678	22995770	+	GCCCTGGTTTGGGTCAATGATGAGAACCTTATATTATCCTGAAGAGAGGTGATGACTTAAAAATCATGCTCAATAGGATTACGCTGAGGCCCA
HBII-52-16	chr15	22997553	22997654	+	GCCCTGGGTTGGGTCGATGATGAGAACCTTATATTGTCCTGAAGAGAGGTGATGACTTAAAAATCATTCTCAAAAGGATTATGCTGAGGCCCACCCTAGGTG
HBII-52-17	chr15	22999457	22999558	+	GCCCTGGGTTGGGTCGATGATGAGAACCTTATATTGTCCTGAAGAGAGGTGATGACTTAAAAATCATTCTCAAAAGGATTATGCTGAGGCCCGGCCTAGGTT
HBII-52-18	chr15	23000587	23000678	+	GCCCTGGGTTGGGTCGATGATGAGAACCTTATATTGTCCTGAAGAGAGGTGATGACTTAAAAATCATTCTCAAAAGGATTATGCTGAGGCCC
HBII-52-19	chr15	23002492	23002587	+	GCCCTAGGTTGGGTCGATGATGAGAACCTTATATTGTCCTGAAGAGAGGTGATGACTTAAAAATCATGCTCAATAGGATTATGCTGAGGCCCAGTC
HBII-52-20	chr15	23004313	23004413	+	GCCCTCGGTTGGGTCGATGATGAGAACCTTATATTTTCTGAAGAGAGGTGATGACTTAAAAATCATGCTCAATAGGATTACGCTGAGGCCCAACCTAGGGG
HBII-52-21	chr15	23006150	23006249	+	ACTGGGTTGGGTCAATGATGAGAACCTTATATTGTCCTGAAGAGAGGTGATGACTTAAAAATCATGCTCAATAGGATTACGCTGAGTCCCAGCCTAGGTG
HBII-52-22	chr15	23008026	23008127	+	GCCCTGGGTTGGGTCAATGATGAGAACCCTATATTGTGTTGAAGAGAGGTGATGACTTAAAATTACCATGCTCAATGATTACGCTGAGGCCCAACCTAGGTG
HBII-52-23	chr15	23011771	23011872	+	TACCTGGGTTAGGTCGATTATGAGAACCTTATATTGTCCTGAAGAGAGGTGATGACTTAAAAATCATGCCCAATAGGATTACGCTGAGGCCCAGCCTAGGTG
HBII-52-24	chr15	23014847	23014948	+	GCCCTGGGTTGGGTCAGTGATGAGAACCTTATATTGTCCTGAAGAGAGGTGATGACTTAAAAATCATGCTCAATAGGATTACGCTGAGGCCCAGCCTGGGGG
HBII-52-25	chr15	23019476	23019577	+	TCTCTGGGTTGGGTCAATGATGAGAACCTTATATTGTCCTGAAGAGAGGTGATGACTTAAAAATCATGCTCAATAGGATTACGCTGAGGCCCAGCCTAGGGG
HBII-52-26	chr15	23021433	23021528	+	GCCTTGGGTTGGGTCAATGATGAGAACCTTATATTGTTCTGAAGAGAGGTGATTATTTAAAAATCATGCTCAATAGGATTACGCTGAGGCCCAGCC
HBII-52-27	chr15	23023339	23023440	+	GCCCTGGGTTGGGTCAGTGATGAGAACCTTATATTGTCCTGAAGAAAGGTGATGACTTAAAAATCATGCTCAATAGGATTACACTGAGGCCCAGCCTAGGTG
HBII-52-28	chr15	23025197	23025298	+	TCCCTAGGTTGGGTCAATGATGAGAACCTGATATTGCCCTGAAGAGAGATGATGACTTAAAAATCATGTTCAATAGGATTACGCTGAGGCCTAGCCTAGGTG
HBII-52-29	chr15	23027068	23027169	+	GCCCTGGGTTGGGTCAATGATGAGAACCGTATATTGTCCTGAAGAGCGGTGATGACTTAAAAATAATGCTCAATAGGATTACGCTGAGGCCCACCCTAAGTG
HBII-52-30	chr15	23028617	23028718	+	GTCCTAGGTTGGGTCAATGATGAGAACCTTATAATGTTCTGAAGAGAGGTGATGACTTAAAAATCATGCTCAATAGGATTACGCTGAGGCCCAGCCTAGGTG
HBII-52-31	chr15	23030477	23030578	+	GCCCTGGGTTGGGTCAATGATGAGAACCTTGTATTATCTTGAAGAGAGGTGATGACTTAAAAATCATGCTCAATAGGATTACACTGAGGCCCAGACTAGGTG
HBII-52-32	chr15	23032315	23032416	+	TCCCTGGGTTGGGTCAATGATGAGAACCTTATATTGTCCTGAAGAGAGGTGATGACTTAAAAATCATGCTCAATAGGATTACGCTGAGGCCCAACCTAGGGG
HBII-52-33	chr15	23034221	23034317	+	GGGTTGGGCTGATGATGAGAACCTTATATTGTCCTGAAAAAAGGTGATGACTTAAACATCATGCTTAATAGTATTATGCTGAAGCCCAAGCTAGGTG
HBII-52-34	chr15	23036068	23036169	+	GCCCAGAGTTGGGTCAATGATGAGAACCTTACATTGTCCTGAAGAGAGATGATGACTTAAAAATCATGCTCAATAGGATTACGCTGAGGCCCAGCCTAGGTG
HBII-52-35	chr15	23037979	23038077	+	CTACGTTGGGTCAATGATGAGAATCTTATATTGTCCTGAAGAGAGGTGATGACTTAAAAATCATGCTCAATAGGATTACGCTGAGGCCCAGCCTAGGTG
HBII-52-36	chr15	23039848	23039945	+	TGGGTTGGGTCGATGATGAGAACCTTATATTTTCCTGAAGAGAGGTGATGACTTAAAAATCATGCTCAATAGGATTACGCTGAGGCCCAGCCTAGGTG
HBII-52-37	chr15	23041708	23041809	+	GCCCTTGGTTGGGTCAGTGATGAGAACCTTCTATTGTCCTGAAGAGAGGTGATGACTTAAAAATCATGCTCAATAGGATTACGCTGAGGCCCAACCTAGGTG
HBII-52-38	chr15	23043575	23043676	+	CCCCTCAGTTGGGTCGATGATGAGAACCTTATATTGTTCTGAAGAGAGGTGATGACTTAAAAATCATGCTCAATAGGATTACGCTGAGGCCCAGCCTAGGTG
HBII-52-39	chr15	23045428	23045529	+	GGCCTTGATTGGGTCAATGATGAGAACCTTATATTGTCCTGAAGAGAGGTGATGACTTAAAAATCATGCTCAATAGGATTACGCTGAGGCCCAGGCTAGGTG
HBII-52-40	chr15	23047089	23047190	+	GCCCTTGGTTGGGTCAATGATGAGAACCTTATATTGTCCTGAAGAGCGGTGATGACTTAAAAATCATGCTCAATAGGATTACGCTGAGGCCCAGCCTAGGTG
HBII-52-41	chr15	23066013	23066108	+	GCCATGGGCTGGGTCAATGATGAGATGTTACCTTGAAGAGAAATGATGACGTAAAAATTAAGTTCAGTTGGATTACGCTGAGGCCCAGCCTAGGTA
hg18-HBII-438B	chr15	23074573	23074659	+	GTGCTTGTTTGGATCGATGATGAGAATAATTGTCTGAGGATGCTGAGGGACTCATTCCAGATGTCAATCTGAGGTCCAGATGTGCGG

## Sheet: chimp
name	chr	start	endt	strand	seq
panTro2-HBII-436	chr15	22385629	22385725	+	GGCCTTGGCTAGGTTCATGATGACACAGGACCTTGTCTGATCATAATGATTTCAAAATTTGAGCTTAAAAATGACACTCTGAAATCCAGTCAGTGTG
panTro2-HBII-13	chr15	22388706	22388792	+	GACCTGGGCTGGATTTGTGATGAGCTGTGTTTACTGAGCATGATGAAGTAAAGCTCAACGTGATTACTCTGAAGTCCAGCCTTACTA
HBII-438A	chr15	22445533	22445619	+	GTGCTTGTTTGGATCGATGATGAGAATAATTGTCTGAGGATGCTGAGGGACTCATTCCAGATGTCAATCTGAGGTCCAGATATGTGG
HBII-85-1	chr15	22458469	22458583	+	AAATGTGCTTGGATCGATGATGAGTCCCCCCAAAAAACATTCCTTGGAAAAGCTGAACAAAATGAGTGAAAACTCATACCGTCGTTCTCATCGGAACTGAGGTCCAGCACGTTGC
HBII-85-2	chr15	22461121	22461235	+	AAATGTGCTTGGATCGATGATGAGTCCCCCATAAAAACATTCCTTGGAAAAGCTGAACAAAATGAGTGAGAACTCATACCGTCGTTCTCATCGGAACTGAGGTCCAGCACATTGC
HBII-85-3	chr15	22463789	22463904	+	AAATGTGTTTGGATCGATGATGAGTCCCCCCAAAAAAACATTCCTTGGAAAAGCTGAACAAAATGAGTGAAAACTCATACCGTCGTTCTCAGCGGAACTGAGGTCCAGCACGTTGC
HBII-85-4	chr15	22466571	22466685	+	AAATGTGCTTGGATCGATGATGAGTCCCCCATAAAAACATTCCTTGGAAAAGCTGAACAAAATGAGTGAGAACTCATACCGTCGTTCTCATCGGAACTGAGGTCCAGCACGTTGC
HBII-85-5	chr15	22472236	22472350	+	GAACGTGCTTGGATCGATGATGAGTCCCCCATAAAAACATTCCTTGGAAAAGCTGAACAAAATGAGTGAGAACTCATACCGTCGTTCTCATCGGAACTGAGGTCCAGCACGTTGC
HBII-85-6	chr15	22474870	22474984	+	AAATGTGCTTGGATCGATGATGAGTCCTCCAAAAAAACATTCCTTGGAAAAGCTGAACAAAATGAGTGAGAACTCATACCGTCGTTCTCATCGGAACTGAGGTCCAGCACATTTG
HBII-85-7	chr15	22477554	22477668	+	GAATGTGCTTGGATCGATGATGAGTCCCCCATAAAAACATTCCTTGGAAAAGCTGAACAAAATGAGTGAGAACTCATACCGTCGTTCTCATCGGAACTGAGGTCCAGCACATTGC
HBII-85-8	chr15	22480379	22480484	+	TGCATGGATCAATGATGACTTCCATACATGGGTTCCTTGGAAAGTTGAACAAAATGAGTGAAAACTTTATACTGTCATCCTCTTCAAACTGAGGTCCAGCACACTG
HBII-85-9	chr15	22481500	22481605	+	GTGCCTGGATCAATGATGACTTCCATATATACATTCCTTGGAAAGCTGAATAAAATGAATGAAAACTCTATACCATCATCCTCATTGAACTGAGATCCCAGCATGC
HBII-85-10	chr15	22484682	22484780	+	GTGCATGGACCAATGATGACTTCCATACATGCATTCCTTGGAAAGCTGAACAAAATGAGTGGGAACTCTGTACTACCATCTTAGCTGAACTGAGGTCCA
HBII-85-11	chr15	22485764	22485870	+	GTGCGTGGATCGATGATGACTTCCATATATACATTCCTTGGAAAGCTGAACAAAATGAGTGAAAACTCTATACCGTCATTCTCGTCGAACTGAGGTCCAGCACATTA
HBII-85-12	chr15	22486907	22487013	+	GTGTGTGGATCGATGATGACTTCCATATATACATTCCTTGGAAAGCTGAACAAAATGAGTGAAAACTCTATACCGTCATCCTCGTCAAACTGAGGTCCAGCACACTG
HBII-85-13	chr15	22488379	22488489	+	GACTGTGCATGGATCGATGATGACTTTCATACATGCATTCCTTGGAAAGCTGAACAAAATGAGTGAAAACTCTATACCGTCATCCTCGTCGAACTGAGGTCCAGCACATTG
HBII-85-14	chr15	22489200	22489305	+	AATGTGCATGGATCGATGATGACTTCCATATATACATTCCTTGGAAAGCTGAACAAAATGAGTGAAAACTCTATACCGTCATCCTCGTCGAACTGAGGTCCAGCAC
HBII-85-15	chr15	22490998	22491104	+	GTGCCTGGATCGATGATGACTTCCATATATACATTCCTTGGAAAGCTGAACAAAATGAGTGAAAACTCTATACCGTCATCCTCGTCGAACTGAGGTCCAGCACATTA
HBII-85-16	chr15	22493268	22493372	+	CTGTGCGTGGATCGATGATGACTTCCATATATACATTCCTTGGAAAGCTGAACAAAATGAGTGAAAACTCTATACCGTCATCCTCGTCGAACTGAGGTCCAGCAC
HBII-85-17	chr15	22496261	22496367	+	GTGCATGGATCGATGATGACCTCAATACATGCATTCCTTGGAAAGCTGAACAAAATGAGTGAAAACTCTATACCGTCGTCCTCGTCAAACTGAGGTCCAGCACATGG
HBII-85-18	chr15	22498513	22498615	+	GTGCATGGATCGATGATGACTTTTATACATGCATTCCTTGGAAAGCTGAACAAAATGAGTGAAAACTCTATACCGTCATCTTCGTTGAACTGAGGTCCAGCAC
HBII-85-19	chr15	22502113	22502224	+	AAATGTGCCTGGATCGATGATGACTTTAAAATGGATCTCATCGGAATCTGAACAAAATGAGTGACCAAATCACTTCTGTGCCACTTCTGTGAGCTGAGGTCCAGCACAGGGG
HBII-85-20	chr15	22503948	22504063	+	AAATGTGCCTGGATCGATGATGACTATAAAAAAAATGGATCTCATCGGAATCTGAACAAAATGAGTGACCAAATCATTTCTGTGCCACTTCTGTGAGCTGAGGTCCAGCACTGGGA
HBII-85-21	chr15	22506022	22506133	+	AAATGTGCCTGGATCGATGATGACTTAAAGATTTATCTAATTTAAATCTGAACAAAATGAGTGACCAAAACACTTCTGTACCACTTCTGTGAGCTGAGGTCCAGCACAGAGA
HBII-85-22	chr15	22510956	22511056	+	AGTGTACCTGGATCGATGATGACTTAAAAAAATGGAAACCTTGGAAATCTGAACAAAATGAGTGACCAAGACACTTCTGTGAGCTGAGGTCCAGCACAGGG
HBII-52-1	chr15	22576359	22576451	+	TGGGTTGATGATGAGAACCTTATATTATCCTGAAGAGAGGTGATGACTTAAAAATCATGCTCAATAGGATTACGCTGAGGCCCAGCCTAGGTG
HBII-52-2	chr15	22578265	22578361	+	GGGTTGGGTCGATGATGAGAAGCTTCTGTTTTCTTGAAGAGAGGTGATGACTTAAAAATCATACTCAATAGGATTATGCTGAGGCCCAGCCTAGGTG
HBII-52-3	chr15	22580552	22580653	+	GCCCTGGGTTGGGTCAATGATGAGAACCTTATATTGTCCTGAAGAGAGGTGATGACTTAAAAATCATGCTTAGTAGGATTACGCTGAGGCCTAGCCTAGGTG
HBII-52-4	chr15	22582470	22582571	+	GCCCTGGGTTGGGTCGATGATGAGAACTTTATATTGTTCTGAAGAGAGGTGATGACTTAAAAATCATGCTCAATAGGATTACGCTGAGGCCCAGCCTAGGTG
HBII-52-5	chr15	22584375	22584476	+	GCCCTGGGTTGGATTGATGATGAGAACCTTATATTGTCCTGAAGAGAGGTGATGACTTAAAAATCATGCTCAATAGGATTACGCTGAGGCCCAGCCTTGGTG
HBII-52-6	chr15	22586137	22586235	+	CTGGGTTGGGTCAATGATGAGAACCTTATATTGTCCTGAAGAGAGGTGATGACTTAAAAATCATGCTCAATAGGATTACGCTGAGGCCCAGCCTAGGTG
HBII-52-7	chr15	22590902	22591003	+	GCCCTGAGTTGGGTCGATGATGAGAACCTTATATTGTCCTGAAGAGAGGTGATGACTTAAAAATCATGCTCAATAGGATTACGCTGAGGCCCAGTCTAGGTG
HBII-52-8	chr15	22592784	22592885	+	GCCCTGAGTTGGGTCAGTGATGAGAACTTTTTACTGTCCTGAAGAGAGGTGATGACTTAAAAATCATGCTCAATAGGATTACGCTGAGGCCCAGCCTAGGTG
HBII-52-9	chr15	22595176	22595277	+	GCCCTGGGTTGGGTTGATGATGAGAACCTTATATTGTTCTGAAGAGAGATAATGACTTAAAAATCATGCTTAATAGGATTACGCTGAGGCCCAGCCTAGGTG
HBII-52-10	chr15	22597062	22597163	+	GCCCTGGGTTGGGTCGATGATGAGAACCGTATATTGTCCTGAAGAGGGGTGATGACTTAAAAATCATGCTCAATAGGATTACGCTGAAGCCCAGCCTAGGTG
HBII-52-11	chr15	22597859	22597959	+	GCCCTGGGTTGGGTTAATGATGAGAACCTTATATTGTCTGAAGAGAGGTGCTGACTTAAAAATCATGCTCAAAAGGATTATCCTGAGGCCTGGCCTAGGTT
HBII-52-12	chr15	22600514	22600614	+	GTCCTGGGTTGGGTCGATGATGAGAAACTTATATTGTCTGAAGAGAGGTGATGACTTAAAAATCATGCTCAATAGGATTACGCTGAGGCCCAGCCTAGGTG
HBII-52-13	chr15	22602386	22602485	+	GCCCTGGTTTGGGTCAATGATGAGAACCTTATATTATCCTGAAGAGAGGTGATGACTTAAATATCATGCTCAATAGGATTACGCTGAGGCCCAGCCTAGG
HBII-52-14	chr15	22604264	22604365	+	GCCCTGGGTTGGGTCGCTGATGAGAACCTTATATTGTCCTGAAGAGAGGTGATGACTTAAAAATCATTCTCAAAAGGATTATGCTGAAGCCCACCCTAGGTG
HBII-52-15	chr15	22605327	22605428	+	GCCCTGGGTTGGGTCGATGATGAGAACCTTATATTGTCCTGAAGAGAGGTGATGACTTAAAAATCATTCTCAAAAGGATTATGCTGAGGCCCGGCCTAGGTT
HBII-52-16	chr15	22606458	22606559	+	GCCCTGGATTGGGTCAATGATGAGAACCTTATATTGTCCTGAAGAAAGGTGATGACTTAAAAATCATGCTCAATAGGATTATGCTGAGGCCCACCCTAGGTG
HBII-52-17	chr15	22607521	22607622	+	GCCCTGGGTTGGGTCGATGATGAGAACCTTATATTGTCCTGAAGAGAGGTGATGACTTAAAAATCATTCTCAAAAGGATTATGCTGAGGCCTGGCCTAGGTT
HBII-52-18	chr15	22609427	22609528	+	GCCCTAGGTTGTGTCGATGATGAGAACCTTATATTGTCCTGAAGAGAGGTGATGACTTAAAAATCATTCTCAAAAGGATTATGCTGAGGACTGGCCTAGTTT
HBII-52-19	chr15	22610560	22610661	+	GCCCTGGATTGGGTCAATGATGAGAACTTTATATTGTCCTGAAGAAAGGTGATGACTTAAAAATCATGCTCAATAGGATTACGCTGAGGCCCACCCTAGGTG
HBII-52-20	chr15	22612500	22612595	+	GCCCTGGGTTGGGTCGATGATGATATATTGTCCTGAAGAGAGGTGATGACTTAAAAATCATTCTCAAAAGGATTATGCTGAGGCCCGGCCTAGGTT
HBII-52-21	chr15	22613625	22613726	+	GCCCTGGGTTGGGTCGATGATGAGAACCTTATATTGTCCTGAAGAGAGGTGATGACTTAAAAATCATTCTCAAAAGGATTATGCTGAGGCCTGGCCTAGGTT
HBII-52-22	chr15	22615529	22615630	+	GCCCTAGGTTGTGTCGATGATGAGAACCTCATATTGTCCTGAAGAGAGGTGATGACTTAAAAATCATGCTCAATAGGATTACGCTGAGGCCCAGTCTAGGTT
HBII-52-23	chr15	22617350	22617450	+	GCCCTCGGTTGGGTAGATGATGAGAACCTTATATTTTCTGAAGAGAGGTGATGACTTAAAAATCATGCTCAGTAGGATTACGCTGAGGCCCAACCTAGGGG
HBII-52-24	chr15	22619188	22619286	+	CTGGGTTGGGTCAATGATGAGAACCTTATATTGTCCTGAAGAGAGGTGATGACTTAAAAATCATGCTCAATAGGATTAAGCTGAGTCCCAGCCTAGGTG
HBII-52-25	chr15	22621065	22621166	+	GCCCTGGGTTGGGTCAATGATGAGAACCCTATATTGTGTTGAAGAGAGGTGATGACTTAAAATTACCATGCTCAATGATTACGCTGAGGCCCAACCTAGGTG
HBII-52-26	chr15	22624820	22624919	+	CCTGGGTTAGGTCGATTATGAGAACCTTATATTGTCCTGAAGAGAGGTGATGACTTAAAAATCATGCTCAATGGGATTACGCTGAGGCCCAGCCTAGGTG
HBII-52-27	chr15	22627881	22627982	+	GCCCTGGGTTGGGTCAGTGATGAGAACCTTATATTGTCCTGAAGAGAGGTGATGACTTAAAAATCATGCTCAATAGGATTACGCTGAGGCCCAGCCTAGGGG
HBII-52-28	chr15	22632514	22632612	+	CTGGGTTGGGTCAATGATGAGAACCTTATATTGTCCTGAAGAGAGGTGATGACTTAAAAATCATGCTCAATAGGATTACGCTGAGGCCCAGCCTAGGGG
HBII-52-29	chr15	22634470	22634571	+	GCCTTGGGTTGGGTCAATGATGAGAACATTATATTGTTCTGAAGAGAGGTGATGACTTAAAAATCATGCTCAATAGGATTACGCTGAGGCCCAGCCTAGTTG
HBII-52-30	chr15	22636848	22636949	+	GCCCTGGGTTGGGTCAGTGATGAGAACCTTATATTGTCCTGAAGAAAGGTGATGACTTAAAAATCATGCTCAATAGGATTACACTGAGGCCCAGCCTAGGTG
HBII-52-31	chr15	22638701	22638802	+	TCCCTAGGTTGGGTCAATGATGAGAACCTGATATTGCCCTGAAGAGAGATGATGACTTAAAAATCATGCTCAATAGGATTACGCTGAGGCCTAGCCTAGGTG
HBII-52-32	chr15	22640573	22640668	+	GCCCTGGGTTGGGTCAATGATGACAACCGTATATTGTCCTGAAGAGCGGTGATGACTTAAAAATAATGCTCAATAGGATTACGCTGAGGCCCACCC
HBII-52-33	chr15	22642116	22642209	+	GGCCTTGATTGGGTCAATGATGAGAACGTTATATTGTCCTGAAGAGAGGTGATGACTTAAAAATCATGCTCAATAGGATTACGCTGAGGCCCAG
HBII-52-34	chr15	22643976	22644077	+	GCCCTGGGTTGGGTCAATGATGAGAACCTTGTATTATCTTGAAGAGAGGTGATGACTTAAAAATCATGCTCAATAGGATTACACTGAGGCCCAGACTAAGTG
HBII-52-35	chr15	22645814	22645914	+	CCCTGGGTTGGGTCAATGATGAGAACCTTATATTGTCCTGAAGAGAGGTGATGACTTAAAAATCATGCTCAATAGGATTACGCTGAGGCCCAACCTAGGGG
HBII-52-36	chr15	22647718	22647814	+	GGGTTGGGCTGATGATGAGAACCTTATATTGTCCTGAAAAAAGGTGATGACTTAAACATCATGCTTAATAGTATTATGCTGAAGCCCAAGCTAGGTG
HBII-52-37	chr15	22649565	22649666	+	GCCCAGAGTTGGGTCAATGATGAGAACCTTACATTGTCCTGAAGAGAGATGATGACTTAAAAATCATGCTCAATAGGATTACGCTGAGGCCCAGCCTAGGTG
HBII-52-38	chr15	22651480	22651574	+	ATTGGGTCAATGATGAGAATCTTATATTGTCCTGAAGAGAGGTGATGACTTAAAAATCATGCTCAATAGGATTACGCTGAGGCCCAGCCTAGGTG
HBII-52-39	chr15	22653543	22653641	+	GTGGGTTGGGTCGATGATGAGAACCTTATGTTGTCCTGAAGAGAGGTGATGACTTAAAAATCATGCTCAATAGGATTACGCTGAGGCCCAGCCTAGGTG
HBII-52-40	chr15	22655404	22655503	+	GCCCTTGGTTGGGTCAGTGATGAGAACCTTCTATTGTCCTGAAGAGAGATGATGACTTAAAAATCATGCTCAATAGGATTACGCTGAGGCCCAACCTAGG
HBII-52-41	chr15	22657301	22657393	+	TGGGTCGATGATGAGAACCTTATATTGTTCTGAAGAGAGGTGATGACTTAAAAATCATGCTCAATAGGATTACGCTGAGGCTCAGCCTAGGTG
HBII-52-42	chr15	22659145	22659246	+	GGCCTTGATTGGGTCAATGATGAGAACCTTATATTGTCCTGAAGAGAGGTGATGACTTAAAAATCATGCTCAATAGGATTACACTGAGGCCCAGGCTAGGTG
HBII-52-43	chr15	22660806	22660907	+	GCCCTTGGTTGGGTCAATGATGAGAACCTTATATTGTCCTGAAGAGCGGTGATGACTTAAAAATCATGCTCAATAGGATTACGCTGAGGCCCAGCCTAGGTG
HBII-52-44	chr15	22679843	22679938	+	GCCATGGGCTGGGTCAATGATGAGATGTTACCTTGAAGAGAAATGATGACGTAAAAATTAAGTTCAGTTGGATTACGCTGAGGCCCAGCCTAGGTA
HBII-438B	chr15	22688870	22688956	+	GTGCTTGTTTGGATCGATGATGAGAATAATTGTCTGAGGATGCTGAGGGACTCATTCCAGATGTCAATCTGAGGTCCAGATGTGCGG

## Sheet: rhesus
name	chr	start	endt	strand	seq
rheMac2-HBII-436	chr7	3891656	3891752	+	GGCCTTGGCTAGGTTCATGATGACACAGGACCTTGTCTGAACATAATGATTTCAAAATTTGAGCTTAAAAATGACACTCTGAAATCCAGTCAGTGTG
rheMac2-HBII-13	chr7	3894755	3894841	+	GACCTGGGCTGGATTTGTGATGAGCTGTGTTTACTGAGCATGATGAAGTAAAGCTCAATGTGATTACTCTGAAGTCCAGCCTTAGTA
HBII-438A	chr7	3948952	3949038	+	GTGCTTGTTTGGATCGATGATGAGAATAATTGTCTGAGGATGCTGAGGGACTCATTCCAGATGTCAATCTGAGGTCCAGATGTGCAG
HBII-85-1	chr7	3955349	3955463	+	GAACGTGCTTGGATCGATGATGAGTCCCCTATAAAAACATTCCTTGGAAAAGCTGAACAAAATGAGTGAGAACTCATACCGTCGTTCTCATCGGATCTGAGGTCCAGCACGTTGC
HBII-85-2	chr7	3958033	3958147	+	AAATGTGCTTGGATCGATGATGAGTCCCCTATAAAAACATTCCTTGGAAAAGCTGAACAAAATGAGTGAGAACTCATACCGTCGTTCTCATCGGATCTGAGGTCCAGCACATTGG
HBII-85-3	chr7	3960697	3960809	+	ACGTGCTTGGATCGATGATGAGTCCCCTATAAAAACATTCCTTGGAAAAGCTGAACAAAATGAGTGAGAACTCATACCGTCGTTCTCATCGGATCTGAGGTCCAGCACGTTGC
HBII-85-4	chr7	3963271	3963383	+	AATGTGCTTGGATCGATGATGAGTCCCCCAAAAAAACATTCCTTGGAAAAGCTGAACAAAATGAGTGAGAACTCATACCGTCGTTCTCATCGGAACTGAGGTCCAGCACTTGC
HBII-85-5	chr7	3966032	3966146	+	AAACGTGCTTGGATCGATGATGAGTCCCCCAAAAAAACATTCCTTGGAAAAGCTGAACAAAATGAGTGAGAACTCATACCGTCGTTCTCATCGGATCTGAGGTCCAGCACGTTGC
HBII-85-6	chr7	3968738	3968852	+	AAATGTGCTTGGATCGATGATGAGTCCTCCAAAAAAACATTCCTTGGAAAAGCTGAACAAAATGAGTGAGAACTCATACCGTCGTTCTCATCGGAACTGAGGTCCAGCACATTGC
HBII-85-7	chr7	3971456	3971570	+	TAATGTGCTTGGATCGATGATGAGTCCCCTATAAAAACATTCCTTGGAAAAGCTGAACAAAATGAGTGAGAACTCATACCGTCGTTCTCATCGGATCTGAGGTCCAGCACGTTGC
HBII-85-8	chr7	3974069	3974183	+	AAATGTGCTTGGATCGATGATGAGTCCCCCAAAAAAACATTCCTTGGAAAAGCTGAACAAAATGAGTGAGAACTCATACCGTCGTTCTCATCGGAACTGAGGTCCAGCACATTTG
HBII-85-9	chr7	3976759	3976873	+	GAATGTGCTTGGATCGATGATGAGTCCCCCATAAAAACATTCCTTGGAAAAGCTGAACAAAATGAGTGAGAACTCATACCGTCGTTCTCATCGGAACTGAGGTCCAGCACGTTGC
HBII-85-10	chr7	3979377	3979488	+	GACTGTGCATGGATCAGTGATGACTTCCACACATGCATTCCTTGGAAAGCTAAACAAAATGAGTGAAAACTTTATACCGTCATCCTCTTCAAACTGAGGTCTAGCACACTGC
HBII-85-11	chr7	3980490	3980590	+	GTGCCTGGATCGATGATGACTTCCACATACATTCCTTGGAAAGCTGAACAAAATGAGTGAAAACTCTATGCCGTCATCCTCGTCAAACTGAGGTCCAGCAC
HBII-85-12	chr7	3983595	3983697	+	GTGCATGGATCGATGATGACTTCCATATATACATTCCTTGGAAAGCTGAACAAAATGAGTGAAAACTCTATACCGTCATCCTCGTCGAACTGAGGTCCAGCAC
HBII-85-13	chr7	3984743	3984845	+	GTGTGTGGATCGATGATGACTTCCATATATACATTCCTTGGAAAGCTGAACAAAATGAGTGAAAACTCTACACCGTCATCCTCGTCGAACTGAGGTCCAGCAC
HBII-85-14	chr7	3986941	3987043	+	GTGCATGGATCGATGATGACTTTCATACATGCATTCCTTGGAAAGCTGAACAAAATGAGTGAAAACTCTATACCGTCATCCTCGTCGAACTGAGGTCCAGCAC
HBII-85-15	chr7	3987758	3987863	+	AATGTGCATGGATCGATGATGACTTCCATATATACATTCCTTGGAAAGCTGAACAAAATGAGTGAAAACTCTATACCGTCATCCTCGTCGAACTGAGGTCCAGCAC
HBII-85-16	chr7	3989542	3989644	+	GTGCATGGATCGATGATGACTTCCATATATACATTCCTTGGAAAGCTGAACAAAATGAGTGAAAACTCTATACCGTCATCCTCGTCGAACTGAGGTCCAGCAC
HBII-85-17	chr7	3992628	3992734	+	CACTGTGCGTGGATCGATGATGACTTCCATATATACATTCCTTGGAAAGCTGAACAAAATGAGTGAAAACTCTATACCGTCATCCTCGTCGAACTGAGGTCCAGCAC
HBII-85-18	chr7	3993739	3993850	+	ACCTGTGCTTGGATCGATGATGACTTCCATATATACATTCCTTGGAAAGCTGAACAAAATGAGTGAAAACTCTATACCGTCATCCTCGTCGAACTGAGGTCCAGCACATTAC
HBII-85-19	chr7	3995253	3995364	+	ATCTGTGCTTGGATCGATGATGACTTCCATATATACATTCCTTGGAAAGCTGAACAAAATGAGTGAAAACTCTATACCGTCATCCTCGTCGAACTGAGGTCCAGCACATTAC
HBII-85-20	chr7	3996387	3996489	+	GTGCGTGGATCGATGATGACTTCCATATATACATTCCTTGGAAAGCTGAACAAAATGAGTGAAAACTCTATACCGTCATCCTCGTCGAACTGAGGTCCAGCAC
HBII-85-21	chr7	4000174	4000278	+	CTGTGCTTGGATCGATGATGACTTCCATATATACATTCCTTGGAAAGCTGAACAAAATGAGTGAAAACTCTATACCGTCATCCTCGTCGAACTGAGGTCCAGCAC
HBII-85-22	chr7	4001310	4001407	+	TGGATCGATGATGACTTCCATATACACATTCCTTGGAAAGCTGAACAAAATGAGTGAAAACTCTATACCGTCATCCTCGTCGAACTGAGGTCCAGCAC
HBII-85-23	chr7	4003165	4003271	+	GTGCATGGATCGATGATGACCTCAATACATGCATTCCTTGGAAAGCTGAACAAAATGAGTGAAAACTCTATACCGTCGTCCTCATCAAACTGAGGTCCAGCACATGG
HBII-85-24	chr7	4005406	4005517	+	GACTGTGCATGGATCAATGATGACCTTTATACATGCATTCCTTTGAAAGCTGAACAAAATGAGTGAAAACTCTATACCGTCATCCTCATTGAACTGAGGTCTGGCACATTGC
HBII-85-25	chr7	4008912	4009023	+	AAGTGTGCCTGGATCGATGATGACTTAAAAATGGATCTCATCGGAATCTGAACAAAATGAGTGACCAAATCACTTCTGTGCCACTTCTGTGAGCTGAGGTCCAGCACAGGGA
HBII-85-26	chr7	4011028	4011135	+	CCTGGATCGATGATGACTATAAAAAAATGGATCTCATCGGAATCTGAACAAAATGAGTGACCAAATCATTTCTGTGCCACTTCTGTGAGCTGAGGTCCAGCACTGGGA
HBII-85-27	chr7	4013071	4013182	+	AAATGTGCCTGGATCGATGATGACTTAAAGATTGATCTAATTTAAATCTGAACAAAATGAGTGACCAAAACACTTCTGTACCACTTCTGTGAGCTGAGGTCCAGCACAGAGA
HBII-85-28	chr7	4017983	4018085	+	AAATGTGCCTTGATCAATGATGACTTTAAAAAATGGAAACCTTGGAAATCTGAACCAAACGAGTGACCAAGACACTTCTGTGAGCTGAGGTCCAGCACAGGGA
HBII-52-1	chr7	4081135	4081236	+	GCCCTGGATTGGGTCGATGATGAGAACCTTATATTTTCTTGAAGAGAGGTGATGACTTAAAAATCATGCTCAATAGGATTACGCTGAGGCCCAGTCTAGGTG
HBII-52-2	chr7	4083021	4083122	+	GCCCTGGGTTGGGTCAATGATGAGAACCTTATATTTTCTTGAAGAGAGGTGATGACTTAAAAATCATGCTCAATAGGATTACGCTGAGGCCCAGCCTAGGTG
HBII-52-3	chr7	4084333	4084434	+	GCCCTGGGTTGGGTCAATGATGAGAACCTTATATTGTCCTGAAGAGAGGTGATGACTTAAAAATCATGCTCAATAGGATTACGCTGAGGCCCAGCCTAGGTG
HBII-52-4	chr7	4086249	4086350	+	GCCCTGGGTTGGGTCGATGATGAGAACTTTATATTGTTCTGAAGAGAGGTGATGACTTAAAAATCATGCTCAATAGGATTACGCTGAGGCCCAGCCTAGGTG
HBII-52-5	chr7	4088143	4088244	+	GCCCTGGGTTGGGTCAATGATGAGAACCTTAAATTGTCCTGAAGAGAGGTGATGACTTAAAAATCATGCTCAATAGGATTACGCTGAGGCCCAGCCTAGGTG
HBII-52-6	chr7	4090010	4090111	+	GTACTGGGTTGGGTCAATGATGAGAACCTTATATTGTCCTGAAGAGAGGTGATGACTTAAAAATCATGCTCAGTAGGATTACACTGAGGCCCAGCCTAGGGG
HBII-52-7	chr7	4091915	4092015	+	GCCCTGGGTTGGGTCGATGATGAGAACCTTATATTGTCTGAAGAGAGGTGATGACTTAAAAATCATGCTCAATAGGATTACGCTGAGGCCCAGTCTAGGTG
HBII-52-8	chr7	4095407	4095508	+	GTCCTGGGTTGGGTCGATGATGAGAACCTTATATTGTCCTGAAGAGAGGTGATGACTTAAAAATCATGCTCAATAGGATTACGCTGAGGCCCAACTTAGGTG
HBII-52-9	chr7	4097321	4097422	+	GCCCTGGGTTGGGTCGATGATGAGAACCTTATATTGTCCTGAAGAGAGGTGATGACTTAAAAATCATGCTCAATAGGATTACGCTGAGGCCCAGCCTAGGGG
HBII-52-10	chr7	4099248	4099348	+	GCCCTGGGTTGGGTCGATGATGAGAACCTTATATTGTCTGAAGAGAGGTGATGACATAAAAATCATGCTCAATAGGATTACGCTGAGGCCCAGCCTGGGTG
HBII-52-11	chr7	4102896	4102995	+	GCCCTGGGTTGGGTCGATGATGAGAACCTTTTATTGTCTGCGAGAGGTGATGACATAAAAATCATGCTCAATAGGATTACGCTGAGGCCCAGCCTAGGGG
HBII-52-12	chr7	4104700	4104800	+	GCCCTGGGTTGGGTCGATGATGAGAACCTTATATTGTCTGAAGAGAGGTGATGACATAAAAATCATGCTCAATAGGATTACGCTGAGGCCCAGCCTGGGTG
HBII-52-13	chr7	4106590	4106690	+	GCCCTGGGTTGGGTCGATGATGAGAACCTTATATTGTCTGAAGAGAGGTGATGACATAAAAATCATGCTCAATAGGATTACGCTGAGGCCCAGCCTGGGTG
HBII-52-14	chr7	4115081	4115180	+	GCCCTGGGTTGGGTCGATGATGAGAACCTTATATTGTCTGAAGAGAGGTGATGACTTAAAATCATGCTCAATAGGATTACGCTGAGGCCCAGCCTAGGGG
HBII-52-15	chr7	4117058	4117159	+	CCCCTGAGTTGGGTCAATGATGAGAACCTTATATTGTCCTGAAGAGAGGTGATGACTTAAAAATCATGCTGAATAGGATTACGCTGAGGCCCAGCCTAGGTG
HBII-52-16	chr7	4118955	4119054	+	GCCCTGGGTTGGGTCGATGATGAGAACCTTATATTGTCCTGAAGAGAGGTGATGACTTAAAAATCATGCTCAATAGGATTACGCTGAGGCCCAGCCTAGG
HBII-52-17	chr7	4120855	4120956	+	GCCCTGAGTTGGGTCGATGATGAGAACCTTATATTGTCCTGAAGAGAGGTGATGACTTAAAAATCATGCTCAATAGGATTACGCTGAGGCCCAGTCTAGGTG
HBII-52-18	chr7	4122749	4122847	+	GCCCTGGGTTGGGTCGATGATGAGAACCTTATATTGTCTGAAGAGAGGTGATGACGTAAAAATCATGCTCAATAGGATTACGCTGAGGCCCAGCCTGGG
HBII-52-19	chr7	4124637	4124738	+	GCCCTGAGTTGGGTCAATGATGAGAACCTTATATTGTCCTGAAGAGAGGTGATGACTTAAAAATCATGCTCAATAGGATTACGCTGAGGCCCAGCCTAGGTG
HBII-52-20	chr7	4126536	4126637	+	GCCCTGGGTTGGGTCAATGATGAGAACCTTATATGGTTCTGAAGAGAGGTGATGACTTAAAAATCATGCTCAATAGGATTACGCTGAGGCCCAGCCTAGGTG
HBII-52-21	chr7	4128130	4128231	+	GTCCTGGGTTGGGTCGATGATGAGAACCTTGTATTGTCCTGAAGAGGGGTGATGACTTAAAAATGATGCTCAATAAGATTACCCTGAAGCCCAGCCTAGGTG
HBII-52-22	chr7	4130051	4130151	+	GCCCTGGGTTGGGTCGATGATGAGAACCTTATATTGTCTAAAGAGAGGTGATGACATAAAAATCATGCTCAATAGGATTACGCTGAGGCCCAGCCTGGGTG
HBII-52-23	chr7	4132716	4132817	+	GCCCTGGGTTGGGTCAATGATGAGAACCTTATATGGTTCTGAAGAGAGGTGATGACTTAAAAATCATGCTCAATAGGATTACGCTGAGGCCCAGCCTAGGTG
HBII-52-24	chr7	4134302	4134403	+	GTCCTGGGTTGGGTCGATGATGAGAACCTTGTATTGTCCTGAAGAGGGGTGATGACTTAAAAATGATGCTCAATAAGATTACCCTGAAGCCCAGCCTAGGTG
HBII-52-25	chr7	4136206	4136306	+	GCCCTGGGTTGGGTCGATGATGAGAACCTTATATTGTCTGAAGAGAGGTGATGACATAAAAATCATGCTCAATAGGATTACGCTGAGGCCCAGCCTGGGTG
HBII-52-26	chr7	4138865	4138966	+	GCCCTGGGTTGGGTCAATGATGAGAACCTTATATGGTTCTGAAGAGAGGTGATGACTTAAAAATCATGCTCAATAGGATTACGCTGAGGCCCAGCCTAGGTG
HBII-52-27	chr7	4140448	4140549	+	GTCCTGGGTTGGGTCGATGATGAGAACCTTGTATTGTCCTGAAGAGGGGTGATGACTTAAAAATGATGCTCAATAAGATTACCCTGAAGCCCAGCCTAGGTG
HBII-52-28	chr7	4142372	4142472	+	GCCCTGGGTTGGGTCGATGATGAGAACCTTATATTGTCTGAAGAGAGGTGATGACATAAAAATCATGCTCAATAGGATTACGCTGAGGCCCAGCCAGGGTG
HBII-52-29	chr7	4145031	4145132	+	GCCCTGGGTTGGGTCAATGATGAGAACCTTATATGGTTCTGAAGAGAGGTGATGACTTAAAAATCATGCTCAATAGGATTACGCTGAGGCCCAGCCTAGGTG
HBII-52-30	chr7	4146897	4146996	+	GCCCTGGTTTGGGTCGATGATGAGAACCTTTTATTATCCTGAAGAGAGGTTATGACTTAAAATTCATGCTCAATAGGATTACGCTGAGGCTCACCCTAGG
HBII-52-31	chr7	4149936	4150037	+	GCCCTGGGTTGGGTCAATGATGAGAACCTTATATTGTCCTGAAGAAAGGTGATGACTTAAAAATCATGCTCAATAGGATTACGCTGAGGCCCACCCTAGGTG
HBII-52-32	chr7	4151836	4151937	+	GCCCTGGGTTGGGTCAATGATGAGAACCTTATATTGTCCTGAAGAGAGGTGATGACTTAAAAATCATGCTCAATAGGATTACGCTGAGGCCCAACCTAGGTG
HBII-52-33	chr7	4153754	4153855	+	GCCCTGGGTTGGGTCAATAATGAGAACCTTATATTGTCCTGAAGAGAAGTGATGACTTAAAATTCATGCTCAATAGGATTACACTGAGGCCCAGCCTAGGTG
HBII-52-34	chr7	4155575	4155675	+	GCCCTCGGTTGGGTCGATGATGAGAACCTTATATTGTCTGAAGAGAGGTGATGACTTAAAAATCATGCTCAATAGGATTACGCTGAGGCCCAACCTAGGGG
HBII-52-35	chr7	4156225	4156323	+	CTGGGTTGGGTCAATGATGAGAACCTTATATTGTCCTGAAGAGAGGTGATGACTTAAAAATCATGCTCAATAGGATTACGCTGAGGCCCAGCCTAGGTG
HBII-52-36	chr7	4158089	4158190	+	GCCCTGGGTTGGGTCAATGATGAGAACCCTATATCGTGTTGAAGAGAGGTGATGACTTAAAATTACCATGCTCAATGATTACGCTGAGGCCCAACCTAGGTG
HBII-52-37	chr7	4159967	4160068	+	GTCCTAGGTTGGGTCAATGATGAGAACCTTATAATGTTCTGAAGAGAGGTGATGACTTAAAAATCATGCTCAATAGGATTACGCTGAGGCCCAGCCTAGGTG
HBII-52-38	chr7	4161873	4161972	+	CCTGGGTTGGGTCGATGATGAGAACCTTAAATTGTCCTGAAGAGAGGTGATGACTTAAAAATCATGCTCAATAGGATTACACTGAGGCCCAGCCTAGGTG
HBII-52-39	chr7	4164781	4164879	+	CTGGGTTGGGTCAATGATGAGAACCTTATATTGTCCTGAAGAGAGGTGATGACTTAAAAATCATGCTCAATAGGATTACGCTGAGGCCCAGCCTAGGGG
HBII-52-40	chr7	4166657	4166749	+	GCCCTGGGTTAGGCTGATGATGAGAACCTTATATTGTTCTGAAGAAAGGTGATGAATTAAAAATCATGCTCAATAGGATTACACTGAAGCCCA
HBII-52-41	chr7	4168517	4168618	+	GCCCTGAGTTGGGTTGGTGATGAGAACCTTATATTCTTCTGAAGAGAGGTGATAACTTAAAAATCATGCTCAATAGGATTATGCTGAGGCCCAGCCTAGGTG
HBII-52-42	chr7	4169421	4169519	+	CTGGGTTGGGTCAATGATGAGAACCTTATATTGTCCTGAAGAAAGGTGATGACTTAAAAATCATGCTCAATAGGATTACGCTGAGGCCCAACCTAGGTG
HBII-52-43	chr7	4171193	4171294	+	GCCTTGGGTTGGGTCAATGATGAGAATCTTATATTGTTCTGAAGAAAGGTGATGACTTAAAAATCATGCTCAATAGGATTACGCTGAGGCCCAGCCTAGGTG
HBII-52-44	chr7	4173081	4173182	+	GCCCTGGGTTGGGTCAGTGATGAGAACCTTATATTGTTCTGAAGAGAGATGATGACTTGAAAATCATGCTCAATAGGATTACGCTGAGGCCCAGCCTAGGTG
HBII-52-45	chr7	4174963	4175056	+	GTCCTAGGTTGGGTCAATGATGAGAACCTTATAATGTTCTGAAGAGAGGTGATGACTTAAAAATCATGCTCAATAGGATTACGCTGAGGCCCAG
HBII-52-46	chr7	4176845	4176937	+	TTCTGTGTTGGGTCAATGATGAGAACCTTAAATTGTCCTGAAGAGAGGTGATGACTTAAAAATCATGCTCAATAGGATTACGCTGAGGCCCAG
HBII-52-47	chr7	4178717	4178813	+	GGGTTGGGTCGATGATGAGAACGTTAAATTGTCCTGAAGAGAGATGATGACTTAAAAATCATGCTCAATAGGATTACGCTGAGGCCCAGCCTAGGTG
HBII-52-48	chr7	4180563	4180663	+	GCCCTTGGTTGGGTCAATGATGAGAACCTTATATTGTCTGAAGAGAGGTGATGACTTAAAAATCATGCTCAATAGGATTACGCTGAGGCCCAACCTAGGTG
HBII-52-49	chr7	4182470	4182568	+	CTGGGTTGGGTCGATGATGAGAACCTTACATTGTTCTGAAGAGAGGTGATGACTTAAAAATCATGCTCAATAGGATTACGCTGAGGCCCAACCTAGGTG
HBII-52-50	chr7	4184330	4184421	+	GCCCTTGGTTGGGTCAATGATGAGAACCTTATATTGTCTGAAGAGAGGTGATGACTTAAAAATCATGCTCAATAGGATTACGCTGAGGCCCA
HBII-52-51	chr7	4186026	4186124	+	TCTGGGTTGGGTCAATGATGAGAACCTTATATTGTCTGAAGAGAGGTGATGACATAAAAATCATGCTCAATAGGATTACGCTGAGGCCCAACCTAGGTG
HBII-52-52	chr7	4187898	4187998	+	CCCTGAGTTGGGTCGATGATGACAACCTTACATTGTCCTGAAGAGAGGTGATGACTTAAAAATCATGCTCAATAGGATTACGCTGAGGCCCAGCCTAGGTG
HBII-52-53	chr7	4189759	4189859	+	GCCCTTGGTTGGGTCAATGATGAGAACCTTATATTGTCTGAAGAGAGGTGATGACTTAAAAATCATGCTCAATAGGATTACGCTGAGGCCCAACCTAGGTG
HBII-52-54	chr7	4191623	4191721	+	CTGAGTTGGGTCAATGATGAGAACCTTATATTGTCCTGAAGAGAGGTGATGACTTAAAAATCATGCTCAATAGGATTACGCTGAGGCCCAGCCCAGATG
HBII-52-55	chr7	4193482	4193582	+	GCCCTTGGTTGGGTCAATGATGAGAACCTTATATTGTCTGAAGAGAGGTGATGACTTAAAAATCATGCTCAATAGGATTACGCTGAGGCCCAACCTAGGTG
HBII-52-56	chr7	4195038	4195131	+	CCTGGGTTGGGTCGATGATGAGAACCTTATATTGTCCTGAAGAGAGATGATGACTTAAAAATCATGCTCAATAGGATTACGCTGAGGCCCAGCC
HBII-52-57	chr7	4196717	4196818	+	GCCCTTGGTTGGGTCAATGATGAGAACCTTATATTGTCCTGAAGAGAGGTGATGACTTAAAAATCATGCTCAATAGGATTACGCTGAGGCCCAGCCTGGGTG
HBII-52-58	chr7	4214488	4214583	+	GCCATGGGCTGTGTCAGTGATGAGATGTTATCTTGAAGAGAAATGATGATGTAAAAATTAAGCTCAGATGGATTATGCTGAGGCCCAGCCTAGGTA
HBII-438B	chr7	4222772	4222858	+	GCGCTTGTTTGGATCGATGATGAGAATAATTGTCTGAGGATGCTGAGGGACTCATTCCAGATGTCAATCTGAGGTCCAGATGTGCAG

## Sheet: rat
str	chr	start	endt	strand	seq
HBII-52-1	chr1	110837402	110837497	-	CTGGATCTGGATCAATGATGACAACAAAAAGTCATGCAGAGAGATGATGATAAAAAATCATGCTCAATAGGATTATGCTGAGGCCCATCCAGGGGG
HBII-52-2	chr1	110839260	110839358	-	GCCTGGGTCTTGGACAATGATGACAACAAAAAGTCATGAAGAAAGATGATGACATAACAATCATGCTCAGTAGGATTACGCTGAGGCCTAACCATGGAG
HBII-52-3	chr1	110845621	110845718	-	GCCTGGTTCTAGGTCAATGATGAGAACAGTAAGTCAAGAACAGGTTGATGACATAAAAATCATGCTCAGTATGAACACACTGAGGCCCAAAAAGTAAG
HBII-52-4	chr1	110849366	110849463	-	GCCTGTGTCTGGGTCAATGATGACAACAGAAAGTCAAGAACAGGATGATGACATAAAAATCATGCTCAATAGGATTACGCTGAGTCCCAACCAGGGAG
HBII-52-5	chr1	110853141	110853231	-	CCTGTGTCTGGGTCAATGATGACAACAGAAAGACAAGAACAGGATGATGACATAAAAATCATGCTCAATAGGATTATGCTGAGGTCCAACC
HBII-52-6	chr1	110868186	110868283	-	GCCTGTGTCTGGGTCAATGATGACAACAGAAAGTCAAGAACAGAATGATGACATAAAAATCATGCTCAATAGGATTACGCTGAGGCCCAACCAGGGAG
HBII-52-7	chr1	110870024	110870112	-	TGAGTCAATGATGACAACAGAAAGTCAAAAACAGAATGATGACATAAAAATCATGCTCAATAGGATTACGCTGAGGCCCAACCAGGGAG
HBII-52-8	chr1	110871863	110871959	-	CCTCTGTCTGTGTCAATGATGACAACAGAAAGTCAAGAACAGAATGATGACATAAAAATCATGCTCAATAGGATTACGCTGAGGCCCAACCAGGGAG
HBII-52-9	chr1	110873701	110873796	-	GCCTCTGTCTGTGTCAATGATGACAACAGAAAGTCAAGAACAGAATGATGACATAAAAATCATGCTCAATAGGATTACGCTGAGGCCCAACCAGGG
HBII-52-10	chr1	110883163	110883249	-	GGTCAATGATGACAACAGAAAGTCAAGAACAGAATGATGACATAAAAATCATGCTCAATAGGATTACGCTGAGGCCCAACCAGGGAG
HBII-52-11	chr1	110885002	110885099	-	GCCTGTGCCTGGGTCAATGATGACTACAGAAAGTCAAGAACAGGATGATGACATAAAAATCATGCTCAATAGGATTACGCTGAGGCCCAACCAGGGAG
HBII-52-12	chr1	110896542	110896630	-	TAGGTCAATGATGACAACAGAAAGTCAAGAACAGAATGATGACATAAAAATCATGCTCAATAGGATTACGCTGAGGCCCAACCAGGGAG
HBII-52-13	chr1	110898879	110898976	-	GCCTGTGTCTAGGTCAATGATGACAACAGAAAGTCAAGAACAGAATGATGACATAAAAATCATGCTCAATAGGATTACGCTGAGGCCCAACCAGGGAG
HBII-52-14	chr1	110900716	110900804	-	TGGGTCAATGATGACAACTGAAAGTCAAGAACAGAATGATGACATAAAAATCATGCACAATAGGATTACCCTGAGGCCCAACCAGGGAG
HBII-52-15	chr1	110903717	110903807	-	CCTGTGTCTGGGTCAATGATGACAACAGAAAGTCAAGAACAGAATGATGACATAAAAATCATGCTCAATAGGATTACGCTGAGGCCCAACC
HBII-52-16	chr1	110907010	110907106	-	GCCTGTGTCTGGGTCAATGATGACAACCGAATTCAAGAACAGAATGATGACAGAAAAATCATGCTCAATAGGACTACACTGAGGCCCAACCAGGGAG
HBII-52-17	chr1	110909021	110909118	-	ACCTGTGTCTGGGTCAATGATGACAACAGAAAGTCAAGAACAGAATGATGACATAAAAATCATGCTCAATAGGATTACGCTGAGGCCCAACCAGGGAG
HBII-52-18	chr1	110910856	110910951	-	CTGTGTCTGGGTCAATGATGACAACAGAAAGTCAAGAACAGAATGATGACATAAAAATCATGCTCAATAGGATTACGCTGAGGCCCAACCAGGTAG
HBII-52-19	chr1	111110804	111110895	-	GCCTGTGTCTTGGTAAATGATGACAACAGAAAGTCAAGAACAGAATGATGACATAAAAATCATGCTCAATAGGATTACGCTGANGCCCAACC
HBII-52-20	chr1	111112636	111112724	-	TGGGTCAATGATGACAACAGAAAGTCAAGAACAGAATGATGACATAAAAATCATGCTCAATAGGATTACGCTGAGGCCCAACCAGGGAG
HBII-52-21	chr1	111114469	111114566	-	GCCTGTGTCTGGGTCAATGATGACAACAGAAAGTCAAGAACAGAATGATGACATAAAAATCATGCTCAATAGGATTACGCTGAGGCCCAACCAGGGAG
HBII-52-22	chr1	111116304	111116400	-	GCCTGTGTCTGGGTCAATGATGACAACAGATGTCAAGAACAGAATGATGACATAAAAATCATGCTCAATAGGATTACGCTGAGGCCCAACCAGGGAG
HBII-52-23	chr1	111118148	111118238	-	CCTGTGTCTGGGTCAATGATGACAACAGAAAGTCAAGAACAGAATGATGACATAAAAATCATGCTCAATAGGATTACGCTGAGGCCCAACC
HBII-52-24	chr1	111131599	111131696	-	GCCTGTGTCTGGGTCAATGATGACAACATTAAGTCAAGAACAGAATGATGACATAAAAATCATGCTCAATAGGATTTTGCTGAGGCCCAACCGGGGAG
HBII-52-25	chr1	111133431	111133528	-	GCCTGTGTCTGGGTCAATGATGACAACCGAAAGTCAAGAACAGAATGATGACATAAAAATCATGCTCAATAGGATTACGCTGAGGCCCAACCAGGGAG
HBII-52-26	chr1	111135266	111135363	-	GCCTGTGTCTGGGTCAATGATGACAACATTAAGTCAAGAACAGAATGATGACATAAAAATCATGCTCAATAGGATTACGCTGAGGCCCAACCAGGGAG
HBII-52-27	chr1	111146813	111146901	-	TGGGTCAATGATGACAACAGAAAGTCAAGAACAGAATGATGACATAAAAATCATGCTCAATAGGATTACGCTGAGGCCCAACCAGGGAG
HBII-52-28	chr1	111148652	111148749	-	GCCTGTGTCTGGGTCAATGATGACAACATTAAGTCAATTACAGAATGATGACATAAAAATCATGCTCAATAGGATTACGCTGAGGCCCAAGCAGGGAG
HBII-52-29	chr1	111150485	111150582	-	GCCTGTGTCTGGGTCAATGATGACAACAGAAAGTCAATTACAGAATGATGACATAAATATCATGCTCAATAGGATTCTGCTGAGGCCCAAGCAGGGAG
HBII-52-30	chr1	111153758	111153855	-	GCCTGTGTCTGGGTCAATGATGACAACAGAAAGTCAAGAACAGGATGATGACATAAAAATCATGCTCAATAGGATTAGGCTGAGGCACAACCAGGGAG
HBII-52-31	chr1	111155589	111155683	-	GCCTGTGTCTGGGTCAATGATGACAACAGAATGTCAAGAACATGATGACATAAAAATCATGCTCAATAGAATTAGGCTGAGGCCCAACCAGGGAG
HBII-52-32	chr1	111157422	111157508	-	GGGTTAATGATGACAACAGAAAGTCAAGAACAGGATGATGACATAAAAATCATGCGCAATAGGATTACGCTGAGGCCCATCCAGGTA
HBII-52-33	chr1	111159256	111159353	-	GCCTGTGTCTGGGTCAATGATGACAACAGAAAGTCAAGAATAGGTTGATGACATAAAAATCATGCTCAATAAGATGACGCTGAGGTCCAACCAGGGAG
HBII-52-34	chr1	111161095	111161191	-	GCCTGTGTCTGGGTCAATGATGACAACAAAAGTCAAGAACAGGAGGATGACATAAAATACATGCTCAATAGGATTACGCTGAGGCCCAACCAGGGAG
HBII-52-35	chr1	111163035	111163131	-	CCTGTGTCTGGGTCAATGATGACAACAAAAAGTCAAGAACAGGATGATGACATAAAAATCATGCTCAATAGGATTACCCTGAGGCCCAACCTAGGAG
HBII-52-36	chr1	111269362	111269459	+	GCCTGTGTCTGGGTCAATGATGACAACAGTAAGTCAAGAACAGAATGATGACATAAAAATCATGCTCAATAGGATTATGCTGAGGCCCAACCAGGGAG
HBII-52-37	chr1	111271194	111271291	+	GCCTGTGTCTGGGTCAATGATGACAACAGAAAGTCAAGAACAGAATGATGACATAAAAATCATGCTCCATAGGATTACGCTGAGGCCCAACCAGGGAG
HBII-52-38	chr1	111273030	111273127	+	GCCTGTGTCTGGGTCAATGATGACAACAGAAAGTCAAGAACAGAATGATGACATAAAAATCATGCTCAATAGGATTACGCTGAGGCCCAACCAGGGAG
HBII-52-39	chr1	111274877	111274959	+	TGGGTCAATGATGACAACAGAAAGTCAAGAACAGAATGATGACATAAAAATCATGCTCAATAGGATTACGCTGAGGCCCAACC
HBII-85-1	chr1	111288036	111288143	-	GTGCTTGGATCGATGATGATTTCCAATAAAACATTCCTTGGAAAGCTGAACAAAATGAGTGAAAACTCAATACCGCCACTATCATCGTGACTGAGGTCCAGCACCTGG
HBII-85-2	chr1	111336118	111336230	-	CCATCTGCTTGGATCGATGATGATTTACAATAAAACATTCCTTGGAAAGCTGAACAAAATGAGTGAAAAATCAAAACCGCCACTATCATCGAGACTGAGGTCAAGCTCCTGGG
HBII-85-3	chr1	111338305	111338413	-	CGTGCTTGGATCGATGATGATTTTCAATAAAACATTCCTTGGTAAGCTGAACAAAATGAGTGAAAACTCAATACCGCCACTATCATCGTGACTGAGGTCCAGCACCTGG
HBII-85-4	chr1	111346983	111347090	-	GTGCTTGGATCAATGATGATTTCCAATAAAACATTCCTTGGAAAGCTGAACAAAATGAGTGAAAACTCAATACTGCCACTATCATCGTGACTGAGGTCCAGAACCTGG
HBII-85-5	chr1	111349168	111349276	-	CGTGCTTGGATCAATGATGATTTCCAATAAAACATTCCTTGGAAAGCTGAACAAAATGAGTGAAAACTCAATACCGCCACTATCATCGTGACTGAGGTCCAGAACCTGG
HBII-85-6	chr1	111353365	111353472	-	GTGCTTGGATCGATGATGATTTCCAATAAAACATTCCTTGGAAAGCTGAACAAAATGAGTGAAAACTCAATACCGCCACTCTCATCGTGACTGAGGTCCAGCACCTGG
HBII-85-7	chr1	111360792	111360901	-	CGTGCTTGGATCGATGATGATTTCCAATAAAACATTCCTTGGAAAGCTGAACAAAATGAGTGAAAACTCAATACCGCCACTATCATCGTGACTGAGGTCCAGCACCTAGG
HBII-85-8	chr1	111369398	111369505	-	GTGCTTGGATCGATGATGATTTCCAATAAAACATTCCTTGGAAAGCTGAACAAAATGAGTGAATACTCAATACCACCACTATCATCGTGACTGAGGTCCAGCACCTGG
HBII-85-9	chr1	111371972	111372081	-	CGTGCTTGGATCGATGATGATTTCCAATAAAACATTCCTTGGAAAGCTGAACAAAATGAGTGAAAACTCAATACCGCCACTATCATCGTGACTGAGGTCCAGCACCTAGG
HBII-85-10	chr1	111374546	111374655	-	CGTGCTTGGATCGATGATGATTTCCAATAAAACATTCCTTGGAAAGCTGAACAAAATGAGTGAAAACTCAATACCGCCACTATCATCGTGACTGAGGTCCAGCACCTAGG
HBII-85-11	chr1	111377249	111377357	-	CGTGCTTGGAACGATGATGATTTCCAATAAAACATTCCTTGGAAAGCTGAGCAAAATGAGTGAAAACTCAATACTGCCACTATCATCGTGACTGAGGTCCAGCACCTGG
HBII-85-12	chr1	111386340	111386447	-	GTGCTTGGATCGATGATGATTTCCAATAAAACATTCCTTGGAAAGCTGAACAAAATGAGTGAAAACTCAATACCGCCACTATCATCGTGACTGAGGTCCAGCACCTGG
HBII-85-13	chr1	111388909	111389016	-	GTGCTTGGATCGATGATGATTTCCAATAAAACATTCCTTGGAAAGCTGAACAAAATGAGTGAAAACTCAATACCGCCACTATCATCGTGACTGAGGTCCAGCACCTGG
HBII-85-14	chr1	111391488	111391595	-	GTGCTTGGATCGATGATGATTTCCAATAAAACATTCCTTGGAAAGCTGAACAAAATGAGTGAAAACTCAATACCGCCACTATCATCGTGACTGAGGTCCAGCACCTGG
HBII-85-15	chr1	111394060	111394167	-	GTGCTTGGATCGATGATGATTTCCAGTAAAACATTCCTTGGAAAGCTGAACGAAATGAGTGAAAACTCAGTACCGCCACTATCATCGTGACTGAGGTCCAGCACCTGG
HBII-85-16	chr1	111396623	111396730	-	GTGCTTGGATCGATGATGATTTCCAATAAAACATTCCTTGGAAAGCTGAACAAAATGAGTGAAAACTCAATACCGCCACTGTCATCGTGACTGAGGTCCAGCTCCTGG
HBII-85-17	chr1	111399832	111399939	-	GTGCTTGGATCGATGATGATTTCCAATAAAACATTCCTTGGAAAGCTGAACAAAATGAGTGAAAACTCAATACCGCCACTATCATCGTGACTGAGGTCCAGCACCTGG
HBII-85-18	chr1	111450971	111451078	-	GTGCTTGGATCGATGATGATTTCCAATAAAACATTCCTTGGAAAGCTGAACAAAATGAGTGAAAACTCAATACCGCCACTATAATCGTGACTGAGGTCCAGCACCTGG
HBII-85-19	chr1	111456832	111456938	-	TGCTTGGATCGATGATGATTTCCAATAAAACATTCCTTGGAAAGCTGAACAAAATGAGTGAAAACTCAATACCGCCACTATCATCGTGACTGAGGTCCAGCACCTGG
HBII-85-20	chr1	111461845	111461949	-	CAGTGTGCTTGGATCGATGATGATTTTCAATAAAACATTGCTTGGAAAGCAGAACAAAATGAGTAAATCTCAATACCGCCACTATCATCGTGACTGAGGTCCAGC
HBII-85-21	chr1	111464447	111464559	-	CAGCTTGCTTGGATTGATGATGATTTCCAATGAAATATTCCTTGGATTACTGAACAAAATGTGTGAAAACTCAATACCGCCACTATCATCATGACTGAGGTCCAGGACCTGGG
HBII-85-22	chr1	111467035	111467144	-	CGTGCTTGGATCGATGATGATTTCCAATAAAACATTCCTTGGAAAGCTGAACAAAATGAGTGAAAACTCAATACCGCCACTATCATCGTGACTGAGGTCCAGACCTGGGA
HBII-85-23	chr1	111472239	111472341	-	GTGCTTGGATCGATGATGATTTCCAATAAAACATTCCTTGAAAGCTGAACAAAATGAGTGAAAACTCAATACCGCCACTATCATCTTGACTGAGTTCCAGCAC
HBII-85-24	chr1	111474950	111475062	-	AGGTCTGACTGGATCATGATGATTCTCAGTCAAACATTCCTTGGAAAAGCTGAACAAAATGAGTGAAAACTCAGCACCGCTATTGTCATCAGAACTGATGTCCGGCACCTTGT
rn4-HBII-13	chr1	111564158	111564244	-	GACCTTGGCTGGATTAATGATGAGCTGTGTTTACTGAGCATAATGAAATGACGCTCAAAATAATTACTCTGAAGTCTAGCCAAAGTG
rn4-HBII-436	chr1	111568554	111568647	-	GACCTTGACTAGATTTATGATGACATGGGACCTTGTCTGAACACAATGATTTCAAAAATTGAGCTTAGAGTGACTCTGAAATCTAGTCAATGTG

## Sheet: mouse
name	chr	start	end	strand	seq
HBII-52-1	chr7	59217395	59217493	-	GTCTAGGACTGGGTCAATGATGACAACCCAATGTCATGAAGAAATGTGATGACATAAAATTTATGCTCAATAGGATTACGCTGAGTCCCAACCAGGGTG
HBII-52-2	chr7	59219268	59219366	-	GTCTAGGACTGGGTCAATGATGACAAACTGATGTCATGAAGAAATGTGATGACATAAAATTTATGCTCAATAGGATTACGCTGAGGCCCATCCATGGTC
HBII-52-3	chr7	59221142	59221240	-	GCCTAGAACTGGGCCAATGATGACAACCAAATGTCATGAAGAAATGTGATGACATAAAATTCATGCTCAATAGGATTACGCTGAGGTCCAACCAGGGCA
HBII-52-4	chr7	59223011	59223108	-	TCTAGGTCTGGGTCAATGGTGACAACCCAATGTCATGAAGAAAGTTGATGACATAAAATTCATGCTCAATAGGATTACGCTGAGGCCCAACCAGTGCG
HBII-52-5	chr7	59224880	59224969	-	TGGGTCAATGGTGACAACCCAATGTCATGAAGAAAGTTGATGACATAAAATTCATGCTCAATAGGATTACGCTGAGGCCCAACCAGTGCG
HBII-52-6	chr7	59226749	59226847	-	GTCTAGGACTGGATCAATGATGACAAACCAATGTCATGAAGAAATGTGATGACATAAAATTTATGCTCAATAGGATTACGCTGAGGCCCAACCAGGGTG
HBII-52-7	chr7	59228619	59228708	-	TGGGTCAATGGTGACAACCCAATGTCATGAAGAAAGTTGATGACATAAAATTCATGCTCAATAGGATTATGCTGAGGCCCAACCAGTGCG
HBII-52-8	chr7	59230487	59230585	-	GTCTAGGACTGGATCAATGATGACAAACCAATGTCATGAAGAAATGTGATGACATAAAATTTATGCTCAATAGGATTACGCTGAGGCCCAACCAGGGTG
HBII-52-9	chr7	59232355	59232451	-	CTAGGACTGGGTCAATGATGACAACACAATGTCATGAAGAATGGTGATGACATAAAATTCATGCTCAATAGGATTACGCTGAGGCCCAACCAGGGCA
HBII-52-10	chr7	59234225	59234323	-	GTCTTGGACTGGGTCAATGATGACAACACAATGTCATGAAGAAAGGTGATGACATAAAATTCATGCTCAATAGGATTACGCTGAGGCCCAACCAGGGCG
HBII-52-11	chr7	59236095	59236184	-	TGGGTCAATGATGACAACACAATGTCATGAAGAAAGGTGATGACATAAAAGTCATGCTCAATAGGATTACGCTGAGGCCCAACCAGGGCG
HBII-52-12	chr7	59237965	59238063	-	GTCTTGGACTGGGTCAATGATGACAACACAATGTCATGAAGAAAGGTGATGACATAAAATTCATGCTCAATAGGATTACGCTGAGGCCCAACCAGTGCG
HBII-52-13	chr7	59239834	59239932	-	GTCTAGGACTGGGTCAATGATGACAACACAATGTCATGAAGAAAGGTGATGACATAAAATTCATGTTCAATAGGATTACGCTGAGGCCCAACCAGGGCG
HBII-52-14	chr7	59241703	59241796	-	GGACTGGGTCAATGATGACAACCCAATGTCTTGAAGATAGGTGATGACATAAAATTCATGCTCAATAGGATTACGCTGAGGCCCAACCAGGGTG
HBII-52-15	chr7	59243572	59243670	-	GTCTAGGACTGGGTCAATGATGACAACACAATGTCATGAAGAAAGGTGATGACATAAAATTCATGCTCAATAGGATTACGCTGAGGCCCAACCAGGGCG
HBII-52-16	chr7	59245441	59245534	-	GGACTGGGTCAATGATGACAACCCAATGTCTTGAAGATAGGTGATGACATAAAATTCATGCTCAATAGGATTACGCTGAGGCCCAACCAGGGTG
HBII-52-17	chr7	59247311	59247408	-	GTCTAGGACTGGGTCAATGATGACAACCCAATGTCATGAAGTAAGGTGATGACATAAAATTCATGCTCAATAGGATTACGCTGAGGCCCAACCAGGGT
HBII-52-18	chr7	59253940	59254038	-	GTCTAGGACTGGGTCAATGATGACAACACAATGTCATGAAGAAAGGTGATGACATAAAAGTCATGCTCAATAGGATTACGCTGAGGCCCAACCAGGGCG
HBII-52-19	chr7	59257679	59257777	-	GTCTAGGACTGGGTCAATGATGACAACCCAATGTCATGAAGAGTGGTGATGACATAAAATTCATGCTCTACAGGATTACGCTGAGGCCCAACCAGGGCG
HBII-52-20	chr7	59259549	59259647	-	GTCTAGGACTGGGTCAATGATGACAACCCAATGTCATGAAGAAAGGTGATGACATAAAATTCATGCTCAATAGGATTACACTGAGGCCCAACCAGGGTG
HBII-52-21	chr7	59261420	59261518	-	GTCTAGGACTGGGTCAATGATGACAACCCAATGTCATGAAGAAAGGTGATGACATAAAATTCATGCTCAATAGGATTACGCTGAGGCCCAACCAGGGCG
HBII-52-22	chr7	59273189	59273287	-	GTCTAGGACTGGGTCAATAATGACAACCCAATGTCATGAAGAAGAGTGATGACATAAAATTCATGCTCAATAGGATTACGCTGAGACCCAACCAGGGCG
HBII-52-23	chr7	59275056	59275154	-	GTCTAGGACTGGGTCAATGATGACAACCCAATGTCATGAAGAAGAGTGATGACATAAAATTCATGGTCAATAGGATTACACTGAGACACAACCAGGGCG
HBII-52-24	chr7	59276922	59277020	-	GTCTAGGACTGGTTCAATGATGACAACCCAATGTCATGAAGAAAGGTGATGACATAAAATTCATGCACAATAGGATTACGCTGAGGCCCAACCAGAGCG
HBII-52-25	chr7	59280661	59280759	-	GTCTAGGACTGGGTCAATGATGACAACCCAATGTCATGAAGAAAGGTGATGACATAAAATTCATGCTCAATAGGATTACGCTGAGGCCCAACCAGGGTG
HBII-52-26	chr7	59281950	59282048	-	GTCTAGGACTGGGTCAATGATGACAACCCAATGTCATGAAGAAGGGTGATGACATAAAATTCATGCTCAATAGGATTACGCTGAGGCCCAACCAGGGCG
HBII-52-27	chr7	59283449	59283547	-	GTCTAGGACTGGGTCAATGATGACAACCCAATGTCATGAAGAAAGGTGATGACATAAAATTCATGCTCAATAGGATTACGCTGAGGCCCAAAAAGGGCG
HBII-52-28	chr7	59285316	59285414	-	GTCTAGGACTGGGTCAATGATGACAACCCAATGTCATGAAGAAAGGTGATGACATAAAATTCATGCTCAATAGGATTACGCTGAGGCCCAACCAGGGCG
HBII-52-29	chr7	59287182	59287280	-	GTCTAGGACTGGGTCAATGATGACATCCCAATGTCATGAAGAAAGGTGATGACATAAAATTCATGCTCAATAGGATTACGCTGAGGCCCAACCAGGGCG
HBII-52-30	chr7	59289046	59289139	-	GGACTGGGTCAATGATGACAACCCAATGTCATGAAGAAAGGTGATGACATAAAATTCATGCTCAATAGGATTACGCTGAGGCCCAACCAGGACG
HBII-52-31	chr7	59290914	59291007	-	GGACTGGGTCAATGATGACAACCCAATGTCATGAAGAAAAGTGATGACAGAAAATCCATGCTCAATAGGATTACGCTGAGGCCCAACCAGGGCG
HBII-52-32	chr7	59292783	59292881	-	GTCTAGGACTGGGTCAATGATGACAACCCAATGTCATGAAGAAATGTGATGACATAAAATTCATTCTCAATAGGATTACACTGAGGCCCAACCAGGGCG
HBII-52-33	chr7	59294654	59294752	-	GTCTAGGACTGGGTCAATGATGAAAACCCAATGTCATGAAGAAAAGTGATGACATAAAATTCATGCTCAATAGGATTACGCTGAGGCCCAACCAGGGCG
HBII-52-34	chr7	59296524	59296622	-	GTCTAGGACTGGGTCAATGATGACAACCCAATGTCATGAAGAAAGTTGATGACATAAAATTCATGCTCAATAGGATTACGCTGAGGCCCAACCAGGGCG
HBII-52-35	chr7	59298395	59298487	-	GACTGGGTCAATGATGACAACCCAATGTCATGAAGAAAGTTGATGACATAAAATTCATGCTCAATAGGATTACGCTGAGGCCCAACCAGGGCG
HBII-52-36	chr7	59300266	59300364	-	GTCTAGGACTGGGTCAATGATGAAAACCCAATGTCATGAAGAAAAGTGATGACATAAAATTCATGCTCAATAGGATTACGCTGAGGCCCAACCAGGGCG
HBII-52-37	chr7	59302136	59302234	-	GTCTAGGACTGGGTCAATGATGACAACCCAATGTCATGAAGAAAGTTGATGACATAAAATTCATGCTCAATAGGATTACGCTGAGGCCCAACCAGGGCG
HBII-52-38	chr7	59304008	59304101	-	GGACTGGGTCAATGATGAAAACCCAATGTCATGAAGAAAAGTGATGACATAAAATTCATGCTTAATAGGATTACGCTGAGGCCCAACCAGGGCG
HBII-52-39	chr7	59305878	59305976	-	GTCTAGGACTGGGTCAATGATGACAACCCAATGTCATGAAGAAAGTTGATGACATAAAATTCATGCTCAATAGGATTACACTGAGCCCCAACCAGGGCG
HBII-52-40	chr7	59307750	59307848	-	GTCTAGGACTGGGTCAATGATGAAAACCCAATGTCATGAAGAAAAGTGATGACATAAAATTCATGCTCAATAGGATTACGCTGAGGCCCAACCAGGGCG
HBII-52-41	chr7	59309621	59309719	-	GTCTAGGACTGGGTCAATGATGAAAACCCAATGTCATGAAGAAAAGTGATGACATAAAATTCATGCTCAATAGGATTACGCTGAGGCCCAACCAGGGCG
HBII-52-42	chr7	59311490	59311588	-	GTCTAGGACTGGGTCAATGATGACAACCCAATGTCATGAAGAAAGTTGATGACATAAAATTCATGCTCAATAGGATTACACTGAGCCCCAACCAGGGCG
HBII-52-43	chr7	59313362	59313460	-	GTCTAGGACTGGGTCAATGATGAAAACCCAATGTCATGAAGAAAAGTGATGACATAAAATTCATGCTCAATAGGATTACGCTGAGGCCCAACCAGGGCG
HBII-52-44	chr7	59315233	59315331	-	GTCTAGGACTGGGTCAATGATGAAAACCCAATGTCATGAAGAAAAGTGATGACATAAAATTCATGCTCAATAGGATTACGCTGAGGCCCAACCAGGGCG
HBII-52-45	chr7	59317102	59317200	-	GTCTAGGACTGGGTCAATGATGACAACCCAATGTCATGAAGAAAGTTGATGACATAAAATTCATGCTCAATAGGATTACACTGAGCCCCAACCAGGGCG
HBII-52-46	chr7	59318974	59319066	-	GACTGGGTCAATGATGAAAACCCAATGTCATGAAGAAAAGTGATGACATAAAATTCATGCTCAATAGGATTACCCTGAGGCCCAACCAGGGTG
HBII-52-47	chr7	59320842	59320934	-	GACTGGGTCAATGATGACAACCCAATGTCATGAAGAACGGTGATGACATAAAATACATGCTCAATAGGATTACGCTGAGGCCAAACCAGGGCG
HBII-52-48	chr7	59322714	59322812	-	GTCTAGGACTGGGTCAATGATGACAACCCAATGTCATGAAGAACGGTGATGACATAAAATTCATGCTCAATAGGATTACGCTGAGGCCCAACTAGGGCG
HBII-52-49	chr7	59328536	59328625	-	TGGGTCAATGATGACAACCCAATGTCATGAAGAAAGGTGATGACATAAAATTCATGCTCAATAGGATTACGCTGAGGCCCAACCAGGGCG
HBII-52-50	chr7	59330407	59330499	-	GACTGGGTCAATGATGACAACCCAATGTCATGAAGAAAGGTGATGACATAAAATTCATGCTCAATAGGATTACGCTGAGGCCCAACCAGGGCG
HBII-52-51	chr7	59332279	59332371	-	GACTGGGTCAATGATGACAACCCAATGTCATGAAGAAAGGTGATGACATAAAATTCATGCTCAATAGGATTACGCTGAGGCCCAACCAGGGCG
HBII-52-52	chr7	59334151	59334240	-	TGGGTCAATGATGACAACCCAATGTCATGAAGAAAGGTGATGACATAAAATTCATGCTCAATAGGATTACGCTGAGGCCCAACCAGGGCG
HBII-52-53	chr7	59336022	59336114	-	GACTGGGTCAATGATGACAACCCAATGTCATGAAGAAAGGTGATGACATAAAATTCATGCTCAATAGGATTACGCTGAGGCCCAACCAGGGCG
HBII-52-54	chr7	59337893	59337991	-	GTCTAGGACTGGGTCAATGATGACAACACAATGTCATGAAGAAAGGTGATGACATAAAATTCATGCTCAATAGGATTATGCTGAGGCCCAACCAGGGCA
HBII-52-55	chr7	59339763	59339852	-	TGGGTCAATGATGACAACCCAATGTCATGAAGAAAGGTGATGACATAAAATTCATGCTCAATAGGATTACGCTGAGGCCCAACCAGGGCG
HBII-52-56	chr7	59341635	59341733	-	GTCTAGGACTGGGTCAATGATGACAACCCAATGTCATGAAGAAAGTTGATGACATAAAATTCATGCTCAATAGGATTACACTGAGCCCCAACCAGGGCG
HBII-52-57	chr7	59343481	59343579	-	GTCTTGGACTGGGTCAATGATGACAACCCAATGTCATGAAGAAAGGTGATGACATAAAATTCATGCTCAATAGGATTACGCTGAGGCAAAACCAGGGCG
HBII-52-58	chr7	59345352	59345445	-	GGACTGGGTTAATGATGACAACCCAATGTCATGAAGAAAGGTGATGACATAAAATTCATGCTCAATAGGATTACGCTGAGGCCCAACCAGGGCG
HBII-52-59	chr7	59347206	59347304	-	GTCTAGGACTGGGTCAGTGATGACAACCCAATGTCATGAAGAAAGGTGTTGACATAAAATTCATGCTCAATAGGATTACGCTGAGGCCCAACCAGGGCG
HBII-52-60	chr7	59349078	59349176	-	GTCTAGGACTGGGTTAATGATGACAACCCAATGTCATGAAGAAAGGTGATGACATAAAATTCATGCTCAATAGGATTACGCTGAGGCCCAACCAGGGCG
HBII-52-61	chr7	59350933	59351026	-	GGACTAGGTCAATGATGACAACCCAATGTCATGAAGAAAGGTGATGACATAAAATTCATGCTCAATAGGTTTATGCTGAGGCCCAACCAGTGCG
HBII-52-62	chr7	59352807	59352899	-	GACTGGGTCAATGATGACAACCCAATGTCATGAAGAACGGTGATGACATAAAATTCATGCTCAATAGGATTACGCTGAGGCCCAACCAGTGCG
HBII-52-63	chr7	59354677	59354775	-	GTCTAGGACTGGGTCAATGATAACAACCCAATGTCATGAAGAAAGGTGATGACATAAAATTCATGCTCAATAGGATTACGCTGAGGCCCAACCAGGGCG
HBII-52-64	chr7	59356548	59356646	-	GTCTAGGACTGGGTCAATGATGACAACCCAATGTCATGAAGAACGGTGATGACATAAAATTCATGCTCAATAGGATTACGCTGAGGCCCAACCAGGGCG
HBII-52-65	chr7	59358420	59358518	-	GTCTAGGACTGGGTCAATGATGACAACCCAATGTCATGAACAAAGGTGATGACATAAAATTCATGCTCAATAGGATTACGCTGAGGCCCAACCAGGGCA
HBII-52-66	chr7	59360291	59360387	-	CTAGGACTGGGTCAATGATGACAACCCAATGTCATGAAGAAAGGTGATGACATAAAATTCATGCTCAATAGGATTACGCTGAGGCCCAACCAGGGCG
HBII-52-67	chr7	59362159	59362255	-	CTAGGACTGGGTCAATGATGACAACCCAATGTCATGAAGAAAGGTGATGACATAAAATTCATGCTCAATAGGATTACGCTGAGGCCCAACCAGGGCG
HBII-52-68	chr7	59364028	59364124	-	CTAGGACTGGGTCAATGGTGACAACCCAATGTCATGAAGAAAGGTGATGACATAAAATTCATGCTCAATAGGATTACGCTGAGGCCCAACCAGGGCG
HBII-52-69	chr7	59365900	59365998	-	GTCTAGGACTGGGTCAATGATGACAACCCAATGTCATGAAGAAAGGTGATGACATAAAATTCATGCTCAATAGGATTACGCTGAGGCCCAACCAGGGCG
HBII-52-70	chr7	59375057	59375147	-	CTGGGTCAATGATGACAACCCAATATCATGAAGAAAGGTGATGACATAAAATTCATGCTCAATAGGTTTACGCTGAGGCCCAACCAGGGCG
HBII-52-71	chr7	59376927	59377019	-	GACTGGGTCAATGATGACAACCCAATGTCATGAAGAAAGGTGATGACATAAAATTCATGCTCAATAGGATTACGCTGAGGCCCAACCAGGGCG
HBII-52-72	chr7	59378793	59378882	-	TGTGTCAATGATGACAACCCAATGTCATGAAGAAAGGTGATGACATAAAATTCATGCTCAATAGGATTACGCTGAGGCCCAACCAGGGCG
HBII-52-73	chr7	59380654	59380746	-	GACTGGGTCAATGATGACAACCCAATGTCATGAAGAAAGTTGATGACATAAAATTCATGCTCAATAGGATTACGCTGAGGCCCAACCAGAGCG
HBII-52-74	chr7	59382526	59382624	-	GTCTAGGACTGGGTCAATGATGACAACCCAATGTCATGAAGAAAGGTGATGACATAAAATTCATGCTCAATAGGATTACACTGAGGCCCAACCAGGGCG
HBII-52-75	chr7	59384398	59384488	-	CTGGGTCAATGATGACAACCCAATGTCATGAAGAAAGGTGATGACATAAAATTCATGCTCAATAGGATTACACTGAGGCCCAACCAGGGCG
HBII-52-76	chr7	59386270	59386360	-	CTGGGTCAATGATGACAACCAAATGTCATGAAGAAAGTTGATGACATAAAATTCATGCTCAATAGGATTACTCTGAGGCCCAACCAGGGTG
HBII-52-77	chr7	59388143	59388235	-	GACTGGGTCAATGATGACAACCCAATGTCATGAAGAAAGGTGATGACATAAAATTCATGCTCAATAGGATTACGCTGAGGCCCAACCAGGGCG
HBII-52-78	chr7	59390015	59390106	-	GACTGGGTCAATGATGCAACCCAATGTCATGAAGAAAGTTGATGACATAAAATTCATGCTCAATAGGATTACGCTGAGGCCCAACCAGGGCG
HBII-52-79	chr7	59391887	59391975	-	TGGGTCAATGATGCAACCCAATGTCATGAAGAAAGTTGATGACATAAAATTCATGCTCAATAGGATTACGCTGAGGCCCAACCAGGGCG
HBII-52-80	chr7	59393758	59393856	-	GTCCAGGACTGGGTCAATGATGACAACCCAATGTCATGAAGAAAGGTGATGACATAAAATTAATGCTCAATAGGATTACGCTGAGGCCCAACCAGGGCG
HBII-52-81	chr7	59395630	59395723	-	GGACTGGGTCAATGATGACAACCCAATGTCATGAAGAAAGGTGATGACATAAAATTCATGCTCAATAGGATTACGCTGAGGCCCAACCAGGGCG
HBII-52-82	chr7	59397502	59397593	-	ACTGGGTCAATGATGACAACCCAATGTCATGAAGAAAGGTGATGACATAAAATTCATGCTCAATAGGATTACGCTGAGGCCCAACCAGGGCG
HBII-52-83	chr7	59399374	59399472	-	GTCTAGGACTGGGTCAATGATGACAACCCAATGTCATGAAGAAAGGTGATGACATAAAATTCATGCTCAATAGGATTACGCTGAGGCCCAACCAGGGCG
HBII-52-84	chr7	59401245	59401337	-	GACTGGGTCAATGATGACAACCCAATGTCATGAAGAAAGGTGATGACATAAAATTCATGCTCAATAGGATTACGCTGAGGCCCAACCAGGGCG
HBII-52-85	chr7	59403115	59403213	-	GTCTAGGACTGGGTCAATGATGACAACCCAATGTCATGAAGAAAGGTGATGACATAAAATTCATGCTCAATAGGATTACGCTGAGGCCCAACCAGGGCG
HBII-52-86	chr7	59404987	59405085	-	GTCTAGGACTGGGTCAATGATGACAACCCAATGTCATGAAGAAAAGTGATGACATAAAATTCATGCTCAATAGGATTACGCTGAGGCCCAACCAGGGCG
HBII-52-87	chr7	59406857	59406955	-	GTCTAGGACTGGGTCAATGATGACAACCCAATGTCATGAAGAAAGGTGATGACATAAAATTCATGCTCAATAGGATTACGCTGAGGCCCAACCAGGGCG
HBII-52-88	chr7	59408729	59408827	-	GTCTAGGACTGGGTCAATGATGACAACCCAATGTCATGAAGAAAAGTGATGACATAAAATTCATGCTCAATAGGATTACGCTGAGGCCCAACCAGGGCG
HBII-52-89	chr7	59410601	59410693	-	GACTGGGTCAATGATGACAACCCAATGTCATGAAGAAAGGTGATGACATAAAATTCATGCTCAATAGGATTACGCTGAGGCCCAACCAGGGCG
HBII-52-90	chr7	59412474	59412572	-	GTCTAGGACTGGGTCAATGATGACAACCCAATGTCATGAACAAAGGTGATGACATAAAATTCATGCTCAATAGGATTACGCTGAGGCCCAACCAGGGCG
HBII-52-91	chr7	59414346	59414444	-	GTCTAGGACTGGGTCAATGATGACAACCCAATGTCATGAACAAAGGTGATGACATAAAATTCATGCTCAATAGGATTACGCTGAGGCCCAACCAGGGCG
HBII-52-92	chr7	59416218	59416314	-	CTAGGACTGGGTCAATGATGACAACCCAATGTCATGAAGAAAGGTGATGACATAAAATTCATGCTCAATAGGATTACGCTGAGGCCCAACCAGGGCG
HBII-52-93	chr7	59418097	59418195	-	GTCTAGGACTGGGTCAATGATGACAACCCAATGTCATGAAGAAAGGTGATGACATAAAATTCATGCTCAATAGGATTACGCTGAGGCCCAACCAGGGCG
HBII-52-94	chr7	59419968	59420066	-	GTCTAGGACTGGGTCAATGATGACAACCCAATGTCATGAACAAAGGTGATGACATAAAATTCATGCTCAATAGGATTACGCTGAGGCCCAACCAGGGCG
HBII-52-95	chr7	59421840	59421932	-	GACTGGGTCAATGATGACAACCCAATGTCATGAACAAAGGTGATGACATAAAATTCATGCTCAATAGGATTACGCTGAGGCCCAACCAGGGCG
HBII-52-96	chr7	59423713	59423811	-	GTCTAGGACTGGGTCAATGATGACAACCCAATGTCATGAACAAAGGTGATGACATAAAATTCATGCTCAATAGGATTACGCTGAGGCCGAACCAGGGCG
HBII-52-97	chr7	59425586	59425684	-	GTCTAGGACTGGGTCAATGATGACAACCCAATGTCATGAACAAAGGTGATGACATAAAATTCATGCTCAATAGGATTACGCTGAGGCCCAACCAGGGCG
HBII-52-98	chr7	59427458	59427556	-	GTCTAGGACTGGGTCAATGATGACAACCCAATGTCATGAACAAAGGTGATGACATAAAATTCATGCTCAATAGGATTACGCTGAGGCCCAACCAGGGCG
HBII-52-99	chr7	59429331	59429429	-	GTCTAGGACTGGGTCAATGATGACAACCCAATGTCATGAACAAAGGTGATGACATAAAATTCATGCTCAATAGGATTACGCTGAGGCCCAACCAGGGCG
HBII-52-100	chr7	59431204	59431302	-	GTCTAGGACTGGGTCAATGATGACAACCCAATGTCATGAACAAAGGTGATGACATAAAATTCATGCTCAATAGGATTACGCTGAGGCCCAACCAGGGCG
HBII-52-101	chr7	59433077	59433175	-	GTCTAGGACTGGGTCAATGATGACAACCCAATGTCATGAACAAAGGTGATGACATAAAATTCATGCTCAATAGGATTACGCTGAGGCCCAACCAGGGCG
HBII-52-102	chr7	59434950	59435048	-	GTCTAGGACTGGGTCAATGATGACAACCCAATGTCATGAACAAAGGTGATGACATAAAATTCATGCTCAATAGGATTACGCTGAGGCCCAACCAGGGCG
HBII-52-103	chr7	59436823	59436921	-	GTCTAGGACTGGGTCAATGATGACAACCCAATGTCATGAACAAAGGTGATGACATAAAATTCATGCTCAATAGGATTACGCTGAGGCCCAACCAGGGCG
HBII-52-104	chr7	59438696	59438792	-	GTCTAGGACTGGGTCAATGATGACAACCCAATGTCATGAACAAAGGTGATGACATAAAATTCATGCTCAATAGGATTACGCTGAGGCCCAACCAGGG
HBII-52-105	chr7	59440566	59440664	-	GTCTAGGACTGGGTCAATGATGACAACCCAATGTCATGAACAAAGGTGATGACATAAAATTCATGCTCAATAGGATTACGCTGAGGCCCAACCAGGGCG
HBII-52-106	chr7	59442438	59442535	-	GTCTAGGACTGGGTCAATGATGACAACCCAATGTCATGAACAAAGTGATGACATAAAATTCATGCTCAATAGGATTAGGCTGAGGCCCAACCAGGGCG
HBII-52-107	chr7	59444308	59444406	-	GTCTAGGACTGGGTCAATGATGACAACCCAATGTCATGAACAAAGGTGATGACATAAAATTCATGCTCAATAGGATTACACTGAGGCCCAACCAGGGCG
HBII-52-108	chr7	59446178	59446276	-	GTCTAGGACTGGGTCAATGATGACAACCCAATGTCATGAACAAAGGTGATGACATAAAATTCATGCTCAATAGGATTACGCTGAGGCCCAACCAGGGCG
HBII-52-109	chr7	59448050	59448148	-	GTCTAGGACTGGGTCAATGATGACAACCCAATGTCATGAACAAAGGTGATGACATAAAATTCATGCTCAATAGGATTACGCTGAGGCCCAACCAGGGCG
HBII-52-110	chr7	59449922	59450019	-	GTCTAGGACTGGGTCAATGATGACAACCCAATGTCATGAACAAAGTGATGACATAAAATTCATGCTCAATAGGATTAGGCTGAGGCCCAACCAGGGCG
HBII-52-111	chr7	59451793	59451886	-	GGACTGGGTCAATGATGACAACCCAATGTCATGAACAAAGGTGATGACATAAAATTCATGCTCAATAGGATTACGCTGAGGCCCAACCAGGGCG
HBII-52-112	chr7	59453665	59453757	-	GACTGGGTCAATGATGACAACCCAATGTCATGAACAAAGGTGATGACATAAAATTCATGCTCAATAGGATTACGCTGAGGCCCAACCAGGGCG
HBII-52-113	chr7	59455535	59455633	-	GTCTAGGACTGGGTCAATGATGACAACCCAATGTCATGAACAAAGGTGATGACATAAAATTCATGCTCAATAGGATTACGCTGAGGCCCAACCAGGGCG
HBII-52-114	chr7	59457407	59457499	-	GACTGGGTCAATGATGACAACCCAATGTCATGAACAAAGGTGATGACATAAAATTCATGCTCAATAGGATTACGCTGAGGCCCAACCAGGGCG
HBII-52-115	chr7	59459281	59459374	-	GGACTGGGTCAATGATGACAACCCAATGTCATGAACAAAGGTGATGACATAAAATTCATGCTCAATAGGATTACGCTGAGGCCCAACCAGGGCG
HBII-52-116	chr7	59461153	59461242	-	TGGGTCAATGATGACAACCCAATGTCATGAACAAAGGTGATGACATAAAATTCATGCTCAATAGGATTACGCTGAGGCCCAACCAGGGCG
HBII-52-117	chr7	59463024	59463120	-	CTAGGACTGGGTCAATGATGACAACCCAATGTCATGAAGAAAGGTGATGACATAAAATTCATGCTCAATAGGATTACGCTGAGGCCCAACCAGGTTA
HBII-52-118	chr7	59464894	59464992	-	GTCTAGGACTGGGTCAATGATGACAACCCAATGTCATGAAGAAAGGTGATGACATAAAATTCATGCTCAATAGGATTACGCTGAGGCCCAACCAGGGCG
HBII-52-119	chr7	59466763	59466852	-	TGGGTCAATGATGACAACCCAATGTCATGAAGAAAGGTGATGACATAAAATTCATGCTCAATAGGATTACCCTGAGGCCCAACCAGGGTA
HBII-52-120	chr7	59468635	59468733	-	GTCCAGGACTGGGTCAATGATGACAACCCAATATCATGAAGAAAGGTGATGACATAAAATTCATGCTCAATAGGATTACGCTGAGGCCCAACCAGGGCG
HBII-52-121	chr7	59470506	59470599	-	GGACTGGGTCAATGATGACAACCCAATGTCATGAACAAAGGTGATGACATAAAATTCATGCTCAATAGGATTACGCTGAGGCCCAACCAGGTTA
HBII-52-122	chr7	59472378	59472471	-	GGACTGGGTCAATGATGACAACCCAATGTCATGAAGAAAGGTGATGACATAAAATTCATGCTCAATAGGATTACGCTGAGGCCCAACCAGGGCG
HBII-52-123	chr7	59474249	59474345	-	CTAGGACTGGGTCAATGATGACAACCCAATGTCATGAAGAAAGGTGATGACATAAAATTCATGCTCAATAGGATTACCCTGAGGACCAACCAGGTTA
HBII-52-124	chr7	59476121	59476219	-	GTCTAGGACTGGGTCAATGATGACAACCCAATGTCATGAAGAAAGGTGATGACATAAAATTCATGCTCAATAGGATTACGCTGAGGCCCAACCAGGGCG
HBII-52-125	chr7	59477992	59478088	-	CTAGGACTGGGTCAATGATGACAACCCAATGTCATGAAGAAAGGTGATGACATAAAATTCATGCTCAATAGGATTACCCTGAGGACCAACCAGGTTA
HBII-52-126	chr7	59479864	59479962	-	GTCTAGGACTGGGTCAATGATGACAACCCAATGTCATGAAGAAAGGTGATGACATAAAATTCATGCTCAATAGGATTACGCTGAGGCCCAACCAGGGCG
HBII-52-127	chr7	59481735	59481833	-	GTCTAGGACTGGGTCAATGATGACAACCCAATGTCATGAAGAAAGGTGATGACATAAAATTCATGCTCAATAGGATTACGCTGAGGCCCAACCAGGGTA
HBII-52-128	chr7	59483603	59483701	-	GTCTAGGACTGGGTCAATGATGACAACCCAATGTCATGAAGAAAGGTGATGACATAAAATTCATGCTCAATAGGATTACGCTGAGGCCCAACCAGGGTA
HBII-52-129	chr7	59485471	59485569	-	GTCTAGGACTGGGTCAATGATGACAACCCAATGTCATGAAGAAAGGTGATGACATAAAATTCATGCTCAATAGGATTACGCTGAGGCCCAACCAGGACG
HBII-52-130	chr7	59486876	59486974	-	GTCTAGGCCTGGGTCAATGATGACAACCCAATGTCATGAAGAGGGGTGATGAAATAAAATTCATGCTCAATAGGATTATGCTGAGGCCCAACTAGGGTG
HBII-85-1	chr7	59541320	59541432	-	AACGTGCTTGGATCTATGATGATTCCCAGTCAAACATTCCTTGGAAAAGCTGAACAAAATGAGTGAAAACTCTGTACCGCCACTCTCATCGAAACTGAGGTCCAGCATCTTGG
HBII-85-2	chr7	59543847	59543960	-	CAACGTGCTTAGATCTATGATGATTCCCAGTCAAACATTCCTTGGAAAAGCTGAACAAAATGAGTGAAAACTCTGTACCGCCACTCTCATCGGAACTGAGGTCCAGCATCCTGG
HBII-85-3	chr7	59546368	59546480	-	AACGTGCTTGGATCTATGATGATTCCCAGTCAAACATTCCTTGGAAAAGCTGAACAAAATGAGTGAAAACTCTGTACCGCCACTCTCATCGGAACTGAGGTCCAGCATCCTGG
HBII-85-4	chr7	59548914	59549026	-	AACGTGCTTGGATCTATGATGATTCCCAGTCAAACATTCCTTGGAAAAGCTGAACAAAATGAGTGAAAACTCTGTACCGCCACTGTCATCGGAACTGAGGTCCAGCATCTTGG
HBII-85-5	chr7	59551445	59551557	-	AACGTGCTTGGATCTATGATGATTCCCAGTCAAACATTCCTTGGAAAAGCTGAACAAAATGAGTGAAAACTCTGTACCGCCACTCTCATCGGAACTGAGGTCCAGCATCTTGG
HBII-85-6	chr7	59561079	59561191	-	AACGTGCTTGGATCTATGATGATTCCCAGTCAAACATTCCTTGGAAAAGCTGAACAAAATGAGTGAAAACTCTGTACCGCCACTGTCATTGGAACTGAGGTCCAGCATCTTGG
HBII-85-7	chr7	59563603	59563715	-	AACGTGCTTGGATCTATGATGATTCCCAGTCAAACATTCCTTGGAAAAGCTGAACAAAATGAGTGAAAACTCTGTACCGCCACTCTCATCGGAACTGAGGTCCAGCATCTTGG
HBII-85-8	chr7	59738154	59738266	-	AACGAGCTTGGATCTATGATGATTCCCAGTCAAACATTCCTTGGAAAAGCTGAACAAAATGAGTGAAAACTCTGTACCGCCACTCTCATCGGAACTGAGGTCCAGCATCTTGG
HBII-85-9	chr7	59740671	59740783	-	AACGAGCTTGGATCTATGATGATTCCCAGTCAAACATTCCTTGGAAAAGCTGAACAAAATGAGTGAAAACTCTGTACCGCCACTCTCATCGGAACTGAGGTCCAGCATCTTGG
HBII-85-10	chr7	59743180	59743292	-	AACGAGCTTGGATCTATGATGATTCCCAGTCAAACATTCCTTGGAAAAGCTGAACAAAATGAGTGGAAACTCTGTACCGCCACTCTCATCGGAACTGAGGTCCAGCATCTTGG
HBII-85-11	chr7	59745728	59745840	-	AACGAGCTTGGATCTATGATGATTCCCAGTCAAACATTCCTTGGAAAAGCTGAACAAAATGAGTGAAAACTCTGTACCGCCACTCTCATCGGAACTGAGGTCCAGCATCTTGG
HBII-85-12	chr7	59748270	59748382	-	AACGAGCTTGGATCTATGATGATTCCCAGTCAAACATTCCTTGGAAAAGCTGAACAAAATGAGTGAAAACTCTGTACCGCCACTCTCATCGGAACTGAGGTCCAGCATCTTGG
HBII-85-13	chr7	59750804	59750916	-	AACGAGCTTGGATCTATGATGATTCCCAGTCAAACATTCCTTGGAAAAGCTGAACAAAATGAGTGAAAACTCTGTACCGCCACTCTCATCGTAACTGAGGTCCAGCATCTTGG
HBII-85-14	chr7	59753320	59753432	-	AACGAGCTTGGATCTATGATGATTCCCAGTCAAACATTCCTTGGAAAAGCTGAACAAAATGAGTGAAAACTCTGTACCGCCACTCTCATCGGAACTGAGGTCCAGCATCTTGG
HBII-85-15	chr7	59755873	59755985	-	AACGAGCTTGGATCTATGATGATTCCCAGTCAAACATTCCTTGGAAAAGCTGAACAAAATGAGTGAAAACTCTGTACCGCCACTCTCATCGGAACTGAGGTCCAGCATCTTGG
HBII-85-16	chr7	59758399	59758511	-	AACGAGCTTGGATCTATGATGATTCCCAGTCAAACATTCCTTGGAAAAGCTGAACAAAATGAGTGAAAACTCTGTACCGCCACTCTCATCGGAACTGAGGTCCAGCATCTTGG
HBII-85-17	chr7	59760929	59761041	-	AACGAGCTTGGATCTATGATGATTCCCAGTCAAACATTCCTTGGAAAAGCTGAACAAAATGAGTGAAAACTCTGTACCGCCACTCTCATCGGAACTGAGGTCCAGCATCTTGG
HBII-85-18	chr7	59763439	59763551	-	AACGAGCTTGGATCTATGATGATTCCCAGTCAAACATTCCTTGGAAAAGCTGAACAAAATGAGTGAAAACTCTGTACCGCCACTCTCATCGGAACTGAGGTCCAGCATCTTGG
HBII-85-19	chr7	59765997	59766109	-	AACGAGCTTGGATCTATGATGATTCCCAGTCAAACATTCCTTGGAAAAGCTGAACAAAATGAGTGAAAACTCTGTACCGCCACTCTCATCGGAACTGAGGTCCAGCATCTTGG
HBII-85-20	chr7	59768533	59768646	-	CAACGAGCTTGGATCTATGATGATTCCCAGTCAAACATTCCTTGGAAAAGCTGAACAAAATGAGTGAAAACTCTGTACCGCCACTCTCATCGGAACTGAGGTCCAGCATCTTGG
HBII-85-21	chr7	59771051	59771164	-	CAACGAGCTTGGATCTATGATGATTCCCAGTCAAACATTCCTTGGAAAAGCTGAACAAAATGAGTGAAAACTCTGTACCGCCACTCTCATCGGAACTGAGGTCCAGCATCTTGG
HBII-85-22	chr7	59773560	59773673	-	CAACGAGCTTGGATCTATGATGATTCCCAGTCAAACATTCCTTGGAAAAGCTGAACAAAATGAGTGAAAACTCTGTACCGCCACTCTCATCGGAACTGAGGTCCAGCATCTTGG
HBII-85-23	chr7	59776101	59776212	-	ACCTGCTCAGATCTATGATGATTTCCAGTCAAACATTCCTTGGAAAAGCTGAACAAAATGAGTGAAAACTCTGTACCGCCACTCTCATCGGAACTGAGGTCCAGCATCTTGG
HBII-85-24	chr7	59778627	59778735	-	TGCTCGGATCTATGATGATTCCCAGTCAAACATTCCTTGGAAAAGCTGAACAAAATGAGTGAAAACTCTGTACCGCCACTCTCATCGGAACTGAGGTCCAGCATCTTGG
HBII-85-25	chr7	59781153	59781266	-	CAACGAGCTTGGATCTATGATGATTCCCAGTCAAACATTCCTTGGAAAAGCTGAACAAAATGAGTGAAAACTCTGTACCGCCACTCTCATCGGAACTGAGGTCCAGCATCTTGG
HBII-85-26	chr7	59783695	59783808	-	CAACGTGCTTGGATCTATGATGATTCCCAGTCAAACATTCCTTGGAAAAGCTGAACAAAATGAGTGAAAACTCTGTACCGCCAATCACATAGGAACTGAGGTCCAGCATCTTGG
HBII-85-27	chr7	59801974	59802082	-	TAGTGTGTCTTGATCAATGATGATTCTCAAAGATTCTCTGGAAAGCTGAACAAAATGATTGATTACTTAATAGCACCACTCTCTTCTGGACTGAGATTTATCACATTGA
mm8-HBII-13	chr7	59857748	59857834	-	GACTTTGGCTGGACTTATGATGAGCTATGTTTACTGAGCATGATGAAATGATGCTCAAAATGATTACTCTGAAGTCTAGCCAAAGTG
mm8-HBII-436	chr7	59859815	59859906	-	GACCTTGACTGGATTTATGATGATATAGGACCTTGTCTGAATATAATGATTTCAAAAATTGAGCTTACAGTGACTGAAATCTAGTCAATGTG

## Sheet: dog
name	chr	start	endt	strand	seq
canFam2-HBII-438B	chr3	38396129	38396215	-	GTGCTTGTCTGGATCAATGATGAGCACAATTGTCTGAGGATGCTGAGGGACTCATTCCAGATGTCAATCTGAGGTCCAGATGAGTTG
HBII-52-1	chr3	38434185	38434276	-	TGGGTCAATGATGAGAATTCATATTGTCTCAAAGAGAGATGATGACATAAAAATCATGCTCAATAGTATTATGCTGAGGTCCAATGGAGGAG
HBII-52-2	chr3	38436374	38436472	-	CTGTGCTTGGGTCAGTGATGAGAATTCATATTGTCTCGAAGAGAGATGAGGACTTAAAAATCATGCTCAATAGGATTATGCTGAGGCCCAGTGGAGTGG
HBII-52-3	chr3	38439129	38439212	-	GCTTGGGTCAATGATGAGAGCTCATAATGTCTTGAAGACAGATGATGATGCTCACTAGGATTACACTGAGGCTCAATGGAAGGG
HBII-52-4	chr3	38440766	38440863	-	CTGTGCTGTGTCAATGATGAGAACTCATATTGTCTCGAAGAGAGATGATGACATAAAAATCATGCTCAATAGGCTTACACTGACACCCAATGGAGGGG
HBII-85-1	chr3	38562169	38562271	-	ATTTGTTGTGGGATAAATGATGACTCCACAAAGGGATCTTGTTGGAACATGGACAGAGTGAATAATGAAAATCACTTCTGTGAGCTGAGATCCAGCCCATAGA
HBII-85-2	chr3	38578061	38578175	-	GAAAGTGCTTGGATCGATGATGACTCCCTCAATCTGCATTCCTTGGAAAAGCTGAACAAAATGAGTGAGAACTCCCTGCCGTCGTTCTCATCGCAACTGAGGTCCAGCACGTTGT
HBII-85-3	chr3	38581159	38581273	-	GAAAGTGCTTGGATCGATGATGACTCCCTCAATCTGCATTCCTTGGAAAAGCTGAACAAAATGAGTGAGAACTCCCTGCCGTCGTTCTCATCGCAACTGAGGTCCAGCACGTTGT
HBII-85-4	chr3	38584275	38584389	-	GAAAGTGCTTGGATCGATGATGACTCCCTCAATCTGCATTCCTTGGAAAAGCTGAACAAAATGAGTGAGAACTCCCTGCCGTCGTTCTCATCGCAACTGAGGTCCAGCACGTTGT
HBII-85-5	chr3	38587396	38587510	-	GAAAGTGCTTGGATCGATGATGACTCCCTCAATCTGCATTCCTTGGAAAAGCTGAACAAAATGAGTGAGAACTCCCTGCCGTCGTTCTCATCGCAACTGAGGTCCAGCACGTTGT
HBII-85-6	chr3	38590497	38590611	-	GAAAGTGCTTGGATCGAGGATGACTCCCTCAATCTGCATTCCTTGGAAAAGCTGAACAAAATGAGTGAGAACTCCCTGCCGTCATTCTCATCGCAACTGAGGTCCAGCACGTTGT
HBII-85-7	chr3	38593861	38593975	-	GAATGTGCTTGGATTGATGATGACTCCTTCAATCTGCATTCCTTGGAAAAGCTAAACAAAATGAGTGAGAAATCCCTACTGTCGTTCTCACTGAAACTGAGGTCCAGCATGTTGT
HBII-85-8	chr3	38599872	38599986	-	GGAAGTGCTTGGATCGATGATGACTCCTTCAATTTGCATTCCTTGGAAAAGCTGAACAAAATGAGTGAGAACTCCCTACTGTCGTTCTCGTCAAAACTGAGGTCCAGCACGTTGT
HBII-85-9	chr3	38602839	38602951	-	GAAAGTGCTTGGATCGATGATGACTCCCTCAATCTGCATTCCTTGGAAAAGCTGAACAAAATGAGTGAGAACTTCCTACCATCGTTCTCATTGTAACTGAGGTCCAGCACGTT
HBII-438A	chr3	38611288	38611374	-	ATGTTTGTCTGGATCAATGATGATCACAATTGTCTGAGGATGCTGAGGGACTCATTCCAGATGTCAATCTGAGGTCCAGACGAGTGG
canFam2-HBII-436	chr3	38691929	38692022	-	GGCCTTGGCTAGGTTCATGATGACATAGGACCTTGTCTGAACATAATGATTCAAAATTTGAGCTTAAATGACACTCTGAAATCCAGTCAATGTG

## Sheet: cat
str	chr	start	endt	strand	seq
felCat3-HBII-13	scaffold2980	78059	78145	+	GACCTTGACTGGATTTATGATGAGTTATGTTTACTGAGTATGATGAAGTGAAACTCAGTGTGAGTACTCTGAAGTCCAGCCTAAGTG
felCat3-HBII-436	scaffold2980	75342	75436	+	GGCCTTGGCTAGGTTCATGATGACACAGGACCTTGTCTGAACATAATGATTTTAAAATTTGAGCTTAAATGACACTCTGAAATCTAGTCAATGTG
HBII-13	scaffold147394	224480	224567	-	ATACAGAGCCTGGGCTATGATGACCACTGGGTGCAGGGGCCTTGAGGCTCATGGAGGAAAGTCAGGGAACTGACTATACCAGAAGAAT
HBII-52-1	scaffold114892	1935	2034	-	GCCTTGGTTGGGTCAATGATGAGAACTCATATGGTCTCAAAGACAGATGATGACCTAAAAATTATGCTCAATAGGGTTACACTGAGGCCCAGTGGAAGGC
HBII-52-2	scaffold114892	3734	3833	-	GCCTTGGTTGGGTCAATGATGAGAACTCATATGGTCTCGAAGACAGATGATGACCTAAAAATTATGCTCAATAGGATTATGCTGAGGCCCAGTGGAGGTC
HBII-52-3	scaffold114892	5540	5639	-	GCCTTGATTGGGTCAATGATGAGAACTCATAAGGTCTCGAAGACAGCTGATGACCTAAAAATTATGCTCAATAAGATTACACTGAGGCCCAGTGGAGGGC
HBII-52-4	scaffold114892	8986	9086	-	TGCCTTGGTTGGGTCAATGATGAGAACTCATATGGTTTCGAAGACAGATGATGACCTAAAAATTATGCTCAATAGGATTACACTGAGGCCCAGTGGAGGGC
HBII-52-5	scaffold15075	2458	2558	-	TACCTTGGTTGAGTCAATGATGAGAACTCACATGGTCTCGAAGACAGACGATGACCTAAAAATTATGCTCATTAGGATTATGCTGAGTCCCAGTGGAGGGC
HBII-52-6	scaffold15075	4495	4595	-	TGCCTTGGTTGGGTCAATGATGAGAACTCATATGGTCTCAAAGACAGATGATGACCTAAAAATTATGCTCAATAGGGTTACACTGAGGCCCAGTGGAAGGC
HBII-52-7	scaffold42173	536	634	-	CCTTGGTTAGGTCAATGATGAGAACTCATATGGTCTCAAAGAGAGATGATGACATAAAAATCTTGCTCAATAGGATTATGCTGAGGACCAATGGAGGGG
HBII-52-8	scaffold42173	2464	2563	-	TGTTTGGTTTTGTCAATGATGAGAACTCATATGGTCTCGAAGAGAGATGATGACCTAAATATCATGCACAATGGGATTATGCTGAGGCTCACTGGAGGCC
HBII-52-9	scaffold42173	4278	4378	-	TGCCTGGGTTGGGTCAATGATGAGAACTCATATGGACTCAAAGAGAGATGATGACCTAAAAATTATGCTAAATAGGATTACGCTGAGGCCAAATGGAGAGC
HBII-52-10	scaffold42173	6012	6110	-	CCTTGGTTGGGCCAATGATTAGAACTCATATGGTCTCAAAGAGAGATGATGATCTAAGAATTACACTCAGTAGGATTATGCTGAGGTCCAATGTAGTGC
HBII-52-11	scaffold42173	7820	7918	-	TGCCTTGGTTGGGTCAATGATGAGAACTCATATGGTCTCAAAGACAGATGATGACCTAACAATTATGCTCAATAGGATTACACTGAGGCCCACTGGAGG
HBII-52-12	scaffold42173	9641	9741	-	TGCCTTGGTTGGGGCAATGATGAGGACTCATATGGTCTCGAAGATAGTTGATGACCTAATACTTATGCTCAATAGGATTATGCTGAGGCCCAGTGGAGGGC
HBII-52-13	scaffold92069	1020	1119	-	GCCTTGGTTGGGTCAATGATGAGAACTCATATAATCCCGAAGACAGATGAAGACCTAAAAATTATGCTCAATAGGATTACACTGAGGCCCAGTGAAGGGC
HBII-52-14	scaffold92069	2538	2638	-	TGCCTTGTTTGGGTCAATGATGAGAACTCATATGGTCTCGAAGACAGATGATGACCTAAAAATTATGCTCAATAGGATTACGCTGAGGCCCAGTGGAGGGC
HBII-52-15	scaffold92069	4243	4338	-	GCTTCTGTTGGGTCAATGATGAGAACTCATATGGTCTGGAAGACAGATGATGACCTAAAGATTATGCTCAATAGGATTACCTGAGGCCCATTGGAG
HBII-52-16	scaffold92069	11494	11593	-	GCCTTGGTTGGGTCAATGATGAGAACTTATATGGTCTTGAAGACAGATGATGACCTAAAAATTATGCTCAACAGGATTACCCTGAGTCCCAGTGGAGGGC
HBII-52-17	scaffold92069	13298	13398	-	TGCCTTGGTTGGGTCAATGATGAGAACTCATAAAGTCTCAAAGACAGATGATTACCTACAAATTATGCTCAATAGGATTAAGCTGAGGCCCAATGGAGGGC
HBII-52-18	scaffold92069	16597	16695	-	CCTTGGTTGGGTCAACGATGAGAACTCATATGGTCTTGAACAGAGATGATGACATAAAAATCATGCTCAATAAGATTACACTGAGGCCCAATCGAAGAG
HBII-52-19	scaffold92069	17792	17892	-	TGCCTCAGTTGTGTCAATTATGAGAACTCATAATGCCTAGAAAAGACATTATAACATAAAAGTCATCCTAAATAAGATTATGCTGAGGCCAAATGGAATGG
HBII-52-20	scaffold95913	1110	1210	-	TGCCTTGGTTGGGTCAATGATGAGAACTCATATGGTCTCGAAGACAGATGATGACCTAAAAATTATGCTCAATAGGATTATGCTGAGGACCAGTGGAAGGC
HBII-85-1	scaffold147179	145073	145180	+	GACCAAGCTGGGTTGGGTGTTGACCACCCAACACCCTTCCCCCCACCCTTGCCTGCTCTTCCTCTTTGCCAACAGAACCCCCATTTGTTCTGATCGCCCAGCTTCCTA
HBII-85-2	scaffold147326	2699	2812	+	GAATGTGCTCGGATCGATGATGACTCCCTCAACAGCATTCCTTGGAAAAGCTGAACAAAATGAGTGAGAACTCCCTCCCGTCGTTCTCATCGAAACTGAGGTCCAGCACGTTGT
HBII-85-3	scaffold147326	6526	6639	+	GAATGTGCTCGGATCGATGATGACTCCCTCAACAGCATTCCTTGGAAAAGCTGAACAAAATGAGTGAGAACTCCCTCCCGTCGTTCTCATCGAAACTGAGGTCCAGCACGTTGT
HBII-85-4	scaffold147326	9508	9621	+	GAATGTGCTCGGATCGATGATGACTCCCTCAACAGCATTCCTTGGAAAAGCTGAACAAAATGAGTGAGAACTCCCTCCCGTCGTTCTCATCGAAACTGAGGTCCAGCACGTTGT
HBII-85-5	scaffold35319	808	920	+	GAATGTGCTCGGATCGATGATGACTCCCTCAACAGCATTCCTTGGAAAGCTGAACAAAATGAGTGAGAACTCCCTACCGTCTTTCTCGTCGAAACTGAGGTCCAGCACATTGT
HBII-85-6	scaffold35319	3447	3553	+	GAATGTGCTCGGATCGATGATGACTCCCTCAACAGCATTCCTTGGAAAAGCTGAACAAAATGAGTGAGAACTCCCTCCCGTCGTTCTCATCGAAACTGAGGTCCAGC

## Sheet: horse
name	chr	start	endt	strand	seq
equCab1-HBII-436	chr1	107605104	107605199	+	GGCCTTGGCTAGGTTCATGATGATACAGGACCTTGTCTGAACAAAGTGATTTCAAAATTTGAGCTTAAAATGACATTCTGAAATCCAGTCAATGTG
HBII-438A	chr1	107680312	107680398	+	GTGCTTGTCTGGATCAATGATGAGCACAATTGTCTGAGGATGCTGAGGGACTCATTCCAGATGTCAATCTGAGGTCCAGATGAGTAG
HBII-85-1	chr1	107700909	107701022	+	GAACGTGCTCGGATCGATGATGACTCCCTCATATGCATTCCTTGGAAAATCTGAACAAAATGAGTGAGAACTCACTACCGTCGTTCTCATCGAAACTGAGGTCCGGCACGTTGT
HBII-85-2	chr1	107703647	107703759	+	GAAGGTGCTCGGATCGATGATGACTCCCTCAAATGCATTCCTTGGAAATCTGAACAAAATGAGTGAGAACTCACTACCGTCGTTCTCGCCGAGACTGAGGTCCAGCACCTGGT
HBII-85-3	chr1	107706433	107706546	+	GAACGTGCTCGGATCGATGATGACTCCCTCATATGCATTCCTTGGAAAATCTGAACAAAATGAGTGAGAACTCACTACCGTCGTTCTCATCGAAACTGAGGTCCGGCACGTTGT
HBII-85-4	chr1	107709171	107709283	+	GAAGGTGCTCGGATCGATGATGACTCCCCCAAATGCATTCCTTGGAAATCTGAACAAAATGAGTGAGAACTCACTACCGTCGTTCTCGCCGAGACTGAGGTCCAGCACCTGGT
HBII-85-5	chr1	107711955	107712068	+	GAACGTGCTCGGATCGATGATGACTCCCTCATATGCATTCCTTGGAAAATCTGAACAAAATGAGTGAGAACTCACTACCGTCGTTCTCATCGAAACTGAGGTCCGGCACGTTGT
HBII-85-6	chr1	107714693	107714805	+	GAAGGTGCTCGGATCGATGATGACTCCCCCAAATGCATTCCTTGGAAATCTGAACAAAATGAGTGAGAACTCACTACCGTCGTTCTCGCCGAGACTGAGGTCCAGCACCTGGT
HBII-85-7	chr1	107717478	107717591	+	GAACGTGCTCGGATCGATGATGACTCCCTCATATGCATTCCTTGGAAAATCTGAACAAAATGAGTGAGAACTCACTACCGTCGTTCTCATGGAAACTGAGGTCCGGCACGTTGT
HBII-85-8	chr1	107720216	107720328	+	GAAGGTGCTCGGATCGATGATGACTCCCTCAAATGCATTCCTTGGAAATCTGAACAAAATGAGTGAGAACTCACTACCGTCGTTCTCGCCGAGACTGAGGTCCAGCACCTGGT
HBII-85-9	chr1	107723001	107723113	+	GAACGTGCTCGGATCGATGATGACTCCCTCATATGCATTCCTTGGAAAATCTGAACAAAATGAGTGAGAACTCACTACCGTCGTTCTCATCGAAACTGAGGTCCGGCACGTTG
HBII-85-10	chr1	107725740	107725852	+	GAAGGTGCTCGGATCGATGATGACTCCCCCAAATGCATTCCTTGGAAATCTGAACAAAATGAGTGAGAACTCACTACCGTCGTTCTCGCCGAGACTGAGGTCCAGCACCTGGT
HBII-85-11	chr1	107728527	107728640	+	GAACGTGCTCGGATCGATGATGACTCCCTCATATGCATTCCTTGGAAAATCTGAACAAAATGAGTGAGAACTCACTACCGTCGTTCTCATCGAAACTGAGGTCCGGCACGTTGT
HBII-85-12	chr1	107732158	107732259	+	AAATGTGCCTGGATCAATGATGACTTCAAAAATGGATGTCGTTGGAATCTGAACAAAATGAGTGACAAGATCACTTCTGTGAGCTGAGGTCCAGCACAAGGG
HBII-52-1	chr1	107784629	107784724	+	GCCATGGCTTGAGTGAATGATGAGATCTTTTCTTGAGGAGATGTAACGACATAAAAATTATGCTCAATAGGATCACACTGAGGCCCAGCAGAGGTG
HBII-52-2	chr1	107823340	107823440	+	GCCATGGCGTCAGTCAGGGATGAGGCCTTATATTATCTTGAAGAGAAATGATGACTTAAAAATCATTCTCAATAGAATTACACTGAGGCTCAGCTTAGATG
HBII-438B	chr1	107912263	107912349	+	GTGCTTGTCTGGATCAATGATGAGCATAATTGTCTGAGGATGCTGAGGGACTCATTCCAGATGTCAATCTGAGGTCCAGACTAGTGG

## Sheet: cow
name	chr	start	endt	strand	seq
HBII-85-1	chr21	522280	522386	+	CGTGCTTGGATCGATGATGACTCCCACAAATGCATTCCTTGGAAATCTGAACAAAATGAGTGAGCCATCACTACCGTCTCCTCATCGGAACTGAGGTCCAGCACGTG
HBII-85-2	chr21	524732	524840	+	CGTGCTTGGATCGATGATGACTCCCACAAATGCATTCCTTGGAAATCTGAACAAAATGAGTGAGCCATCACTACCGTCTCCTCATCGGAACTGAGGTCCAGCACGTGAT
HBII-85-3	chr21	527178	527289	+	ACACGTGCTTGGATCGATGATGACTCCCACAAATGCATTCCTTGGAAATCTGAACAAAATGAGTGAGCCATCACTACCGTCTCCTCATCGGAACTGAGGTCCAGCACGTGAT
HBII-85-4	chr21	529633	529740	+	CGTGCTTGGATCGATGATGACTCCCACAAATGCATTCCTTGGAAATCTGAACAAAATGAGTGAGCCATCACTACCGTCTCCTCATCGGAACTGAGGTCCAGCACGTGG
HBII-85-5	chr21	532441	532552	+	ACACGTGCTTGGATCGATGATGACTCCCACAAATGCATTCCTTGGAAATCTGAACAAAATGAGTGAGCCACCCCTACCGTCTCCTCATCGGAACTGAGGTCCAGCACGTGGC
HBII-85-6	chr21	550943	551044	+	CAATGTGCCTAGATCAGTGATGACCTCCAAAATGGATCTCATTGGAATCTGAGCCAGAAGAGTGGTGAAAGCACTTATGTGAACTGAGGTCTATAGACGCAC
HBII-85-7	chr21	555735	555835	+	AAATGTGCCTGCATTGATGATGACTTTAAAAATAGATCTCATTGGAATCTGAACAAAATGAGTGACAAAATCAGTATGTGAACTGAGGTCCAGCATAAGAG
HBII-85-8	chr21	557501	557591	+	TAATGTGCCTGGATTAATGATGACTTCCTCATTGGAATATGAACAAACTGAGTGACAAAAATCACTTGTCAGCTGAGATCCCTCCCAGGGA
bosTau3-HBII-438B	chr21	661972	662058	+	GTGCTTGTCTGGATCGATGATGAGAAAAACTGTCTGAGGATGCTGAGGGACTCATTCCAGATGTCAATCTGAGGTCCAGATGAATGC

## Sheet: armadillo
name	chr	start	endt	strand	seq
dasNov1-HBII-13	scaffold31049	244	331	-	GACCTTGGCTGGATTTATGATGAGATATGTTTACTGAGCCTGATGAAAAGAAAGCTCACTGTGATTACTCTGAAGTCCAGCCTAAGTG
dasNov1-HBII-436	scaffold31049	2717	2811	-	GGCCTTGGCTAGATTCATGATGACACAGGACCTTGTTTGAAAATAATGATATTAAACTTTGAGCTTAAACCACACTCTGAAATCCAGTCGGGGAG
dasNov1-HBII-438B	scaffold76640	3571	3657	+	GTGCTTGTCTTGATCAATGATGAGCATAATTGTCTGAGGATGCTGAGGGACTCATTCTAGATGTCAATCTGAGGTCCAGATGGGTGG
HBII-13	scaffold126567	6512	6599	-	GACCTTGGCTGGATTTATGATGAGATATGTTTACTGAGCCTGATGAAAAGAAAGCTCACTGTGATTACTCTGAAGTCCAGCCTAAGTG
HBII-85-1	scaffold105906	483	596	-	CAATGTGATTGGATCGATGATGACATCCTAATTAGCATTCCTTGGAAAAGCTGAACAAAATGAGTGAGAAATCCCTACTGTCTCCTCTCATCAAACTGAGGTCCAGTACGTTGT
HBII-85-2	scaffold131589	2447	2551	+	GCCTGAATCGATGATGACACCCTCAAAGCATTCCTTGGAAGCTGAACAAAATGAGTGAGAACTCTATACCGTCTCATCTCATCGAGCTGAGGTCCAGCACGTTGC
HBII-85-3	scaffold21141	38231	38344	-	TACTGTGCTTGGATCGATGATGACGCCCTAATCAGCATTCCTTGGAAAAGCTGAACAAAATGAGTAAGAAATCCCTACCGTCTCGTCTCATCAAACTGAGGTCCAATATGTTGT
HBII-85-4	scaffold279484	601	712	-	CAATGTGCTTGGATCGATGATGACCCTAACAAGCATTCCTTGGAAAAGCTGAACAAAATGAGTGAGAAATCCCTACTGTCTCCTCTCATCGAACTGAGGTCCAGCATGTTGT
HBII-85-5	scaffold34687	944	1057	+	CAATGTGATTGGATCGATGATGACATCCTAATTAGCATTCCTTGGAAAAGCTGAACAAAATGAGTGAGAAATCCCTACTGTCTCCTCTCATCAAACTGAGGTCCAGTACGTTGT
HBII-85-6	scaffold34687	8917	9030	+	CAACATGCTTGGATCGATGATGACACCCTAATCAGCATTCCTTGGAAAAGCTGAACAAAATGAGTGAGAAATCCCTACCGTCTCCTCTCATCGAACTGAGGTCCAGCACGTTGT
HBII-85-7	scaffold43590	2963	3075	-	AACATGCTTGGATTGATGATGACACCCTAATCAGCATTCCTTGGAAAAGCTGAACAAAATGAGTGAGAAATCCCTACTGTCTCCTCTCATCGAACTGAGGTCCAGTACGTTGT
HBII-85-8	scaffold43590	6335	6440	-	TGCCTGCATCAATGATGACACTCTGAATGCATTCCTTGGAACCTGAACAAAATGAGTGAGAACTCTATACCGTCTCATCTCATCAGGCTGAGGTCCAGCACGTTGC
HBII-85-9	scaffold68074	2294	2407	+	CAATGTGCTTGGATCGATGATGGCACCCTAATCAGCATTCCTTGGAAAAGCTGAACAAAATGAGTGAGAAATCCCTACCATCTCCTCTCATTGAACTGAGGTCCAGCCCATTGT

[truncated: 2 more sheets: tenrec, elephant]
