# Supplementary material for: Rapid Birth-and-Death Evolution of Imprinted snoRNAs in the Prader-Willi Syndrome Locus: Implications for Neural Development in Euarchontoglires
Source: PLoS One. 2014 Jun 19;9(6):e100329. doi: 10.1371/journal.pone.0100329 (PMC4063771; doi:10.1371/journal.pone.0100329)
Supplement: Data S2 — The sequence alignments for phylogenetic analyses. (ZIP) [file pone.0100329.s013.zip]

Archive with 3 entries (3 files):
- 15q HBII-85 aliments.nex
- 15q all snoRNA alignments.nex
- 15q HBII-52 aliments.nex
