# Supplementary material for: Rapid Birth-and-Death Evolution of Imprinted snoRNAs in the Prader-Willi Syndrome Locus: Implications for Neural Development in Euarchontoglires
Source: PLoS One. 2014 Jun 19;9(6):e100329. doi: 10.1371/journal.pone.0100329 (PMC4063771; doi:10.1371/journal.pone.0100329)
Supplement: Data S2 — The sequence alignments for phylogenetic analyses. (ZIP) [file pone.0100329.s013.zip › 15q HBII-85 aliments.nex]

#NEXUS
[D:\±¸·ÝBA~1\090630~1\²©Ê¿ÂÛÎÄ\Analyses\SPLITT~1\15QALL~2.NEX -- data title]

[Name: H85_10            Len:   121  Check:        0]
[Name: H85_12            Len:   121  Check:        0]
[Name: H85_13            Len:   121  Check:        0]
[Name: H85_23            Len:   121  Check:        0]
[Name: H85_24            Len:   121  Check:        0]
[Name: pT85_4            Len:   121  Check:        0]
[Name: pT85_11           Len:   121  Check:        0]
[Name: pT85_23           Len:   121  Check:        0]
[Name: pT85_24           Len:   121  Check:        0]
[Name: pT85_29           Len:   121  Check:        0]
[Name: rM85_6            Len:   121  Check:        0]
[Name: rM85_14           Len:   121  Check:        0]
[Name: rM85_28           Len:   121  Check:        0]
[Name: rn85_2            Len:   121  Check:        0]
[Name: rn85_15           Len:   121  Check:        0]
[Name: rn85_24           Len:   121  Check:        0]
[Name: rn85_21           Len:   121  Check:        0]
[Name: mm85_5            Len:   121  Check:        0]
[Name: mm85_16           Len:   121  Check:        0]
[Name: mm85_19           Len:   121  Check:        0]
[Name: mm85_20           Len:   121  Check:        0]
[Name: lA85_1            Len:   121  Check:        0]
[Name: eC85_1            Len:   121  Check:        0]
[Name: eC85_2            Len:   121  Check:        0]
[Name: eC85_3            Len:   121  Check:        0]
[Name: eC85_4            Len:   121  Check:        0]
[Name: eC85_5            Len:   121  Check:        0]
[Name: eC85_6            Len:   121  Check:        0]
[Name: eC85_7            Len:   121  Check:        0]
[Name: eC85_8            Len:   121  Check:        0]
[Name: eC85_9            Len:   121  Check:        0]
[Name: eC85_10           Len:   121  Check:        0]
[Name: eC85_11           Len:   121  Check:        0]
[Name: eC85_12           Len:   121  Check:        0]
[Name: dN85_1            Len:   121  Check:        0]
[Name: dN85_2            Len:   121  Check:        0]
[Name: dN85_3            Len:   121  Check:        0]
[Name: dN85_4            Len:   121  Check:        0]
[Name: dN85_5            Len:   121  Check:        0]
[Name: dN85_6            Len:   121  Check:        0]
[Name: dN85_7            Len:   121  Check:        0]
[Name: dN85_8            Len:   121  Check:        0]
[Name: dN85_9            Len:   121  Check:        0]
[Name: fC85_1            Len:   121  Check:        0]
[Name: fC85_2            Len:   121  Check:        0]
[Name: fC85_3            Len:   121  Check:        0]
[Name: fC85_4            Len:   121  Check:        0]
[Name: fC85_5            Len:   121  Check:        0]
[Name: bT85_1            Len:   121  Check:        0]
[Name: bT85_2            Len:   121  Check:        0]
[Name: bT85_3            Len:   121  Check:        0]
[Name: bT85_4            Len:   121  Check:        0]
[Name: bT85_5            Len:   121  Check:        0]
[Name: bT85_6            Len:   121  Check:        0]
[Name: bT85_7            Len:   121  Check:        0]
[Name: bT85_8            Len:   121  Check:        0]
[Name: cF85_1            Len:   121  Check:        0]
[Name: cF85_2            Len:   121  Check:        0]
[Name: cF85_3            Len:   121  Check:        0]
[Name: cF85_4            Len:   121  Check:        0]
[Name: cF85_5            Len:   121  Check:        0]
[Name: cF85_6            Len:   121  Check:        0]
[Name: cF85_7            Len:   121  Check:        0]
[Name: cF85_8            Len:   121  Check:        0]
[Name: cF85_9            Len:   121  Check:        0]


begin data;
 dimensions ntax=65 nchar=121;
 format datatype=dna interleave missing=-;
  matrix
   H85_10  -GACTGTGCATGGATCAATG ATGACTTCCAT--AC-GTGG GTTCCTTGGAAA-GTTGAAC AAAATGAGTGA--AAACTTT ATACTGTCA-TCCTCTTCA-
   H85_12  -GCCCATGCTCCATTTCATG ATGACCTT---------GGG GTGCTGGGATGGGAATGA-G ATTGCAAGTCCCTGTGTTC- ---CTGCCACTTCGCAGACT
   H85_13  ----TGTGCATGGACCAATG ATGACTTCCAT--AC-ATGC ATTCCTTGGAAA-GCTGAAC AAAATGAGTGG--GAACTCT GTACTATCA-TCTTAGTTG-
   H85_23  -GACTGTGCATGGATCGATG ATGACCTCAAT--AC-ATGC ATTCCTTGGAAA-GCTGAAC AAAATGAGTGA--AAACTCT ATACCGTCG-TCCTCGTCA-
   H85_24  -GACTGTGCATGGATCGATG ATGACTTTTAT--AC-ATGC ATTCCTTGGAAA-GCTGAAC AAAATGAGTGA--AAACTCT ATACCGTCA-TCTTCGTTG-
   pT85_4  -AAATGTGTTTGGATCGATG ATGAGTCCCCCCAAAAAAAC ATTCCTTGGAAAAGCTGAAC AAAATGAGTGA--AAACTCA -TACCGTCG-TTCTCAGCGG
  pT85_11  ------TGCATGGATCAATG ATGACTTCCAT--AC-ATGG GTTCCTTGGAAA-GTTGAAC AAAATGAGTGA--AAACTTT ATACTGTCA-TCCTCTTCA-
  pT85_23  -----GTGCATGGATCGATG ATGACCTCAAT--AC-ATGC ATTCCTTGGAAA-GCTGAAC AAAATGAGTGA--AAACTCT ATACCGTCG-TCCTCGTCA-
  pT85_24  -----GTGCATGGATCGATG ATGACTTTTAT--AC-ATGC ATTCCTTGGAAA-GCTGAAC AAAATGAGTGA--AAACTCT ATACCGTCA-TCTTCGTTG-
  pT85_29  --AGTGTACCTGGATCGATG ATGACTTAAAA--AA-ATGG AAACCTTGGAAA-TCTGAAC AAAATGAGTGAC-CAAGACA CTTCTGT------------G
   rM85_6  -AAATGTGCTTGGATCGATG ATGAGTCCTCC-AAAAAAAC ATTCCTTGGAAAAGCTGAAC AAAATGAGTGA--GAACTCA -TACCGTCG-TTCTCATCGG
  rM85_14  -----GTGCATGGATCGATG ATGACTTTCAT--AC-ATGC ATTCCTTGGAAA-GCTGAAC AAAATGAGTGA--AAACTCT ATACCGTCA-TCCTCGTCG-
  rM85_28  -AAATGTGCCTTGATCAATG ATGACTTTAAA--AA-ATGG AAACCTTGGAAA-TCTGAAC CAAACGAGTGAC-CAAGACA CTTCTGT------------G
   rn85_2  -CCATCTGCTTGGATCGATG ATGATTTACAATAAA---AC ATTCCTTGGAAA-GCTGAAC AAAATGAGTGA--AAAATCA AAACCGCCA-CTATCATCGA
  rn85_15  -----GTGCTTGGATCGATG ATGATTTCCAGTAAA---AC ATTCCTTGGAAA-GCTGAAC GAAATGAGTGA--AAACTCA GTACCGCCA-CTATCATCGT
  rn85_24  -AGGTCTGACTGGATC-ATG ATGATTCTCAGTCAA---AC ATTCCTTGGAAAAGCTGAAC AAAATGAGTGA--AAACTCA GCACCGCTA-TTGTCATCAG
  rn85_21  -CAGCTTGCTTGGATTGATG ATGATTTCCAATGAA---AT ATTCCTTGGATT-ACTGAAC AAAATGTGTGA--AAACTCA ATACCGCCA-CTATCATCAT
   mm85_5  --AACGAGCTTGGATCTATG ATGATTCCCAGTCAA---AC ATTCCTTGGAAAAGCTGAAC AAAATGAGTGA--AAACTCT GTACCGCCA-CTCTCATCGG
  mm85_16  ---ACCTGCTCAGATCTATG ATGATTTCCAGTCAA---AC ATTCCTTGGAAAAGCTGAAC AAAATGAGTGA--AAACTCT GTACCGCCA-CTCTCATCGG
  mm85_19  -CAACGTGCTTGGATCTATG ATGATTCCCAGTCAA---AC ATTCCTTGGAAAAGCTGAAC AAAATGAGTGA--AAACTCT GTACCGCCA-ATCACATAGG
  mm85_20  -TAGTGTGTCTTGATCAATG ATGATTCTCAA-------AG ATTCTCTGGAAA-GCTGAAC AAAATGATTGA--TTACTTA ATAGCACCA-CTCTCTTCTG
   lA85_1  -GAACGTGCATGGATTGATG ATGACTGCTATCTAA---AC ATTCCTTGGAAAAGCTGAAC AAAATGAGTGA--AAACTCC TTACCGTCT-CACTCATTG-
   eC85_1  -GAACGTGCTCGGATCGATG ATGACTCCCTC--AT-ATGC ATTCCTTGGAAAATCTGAAC AAAATGAGTGA--GAACTCA CTACCGTCG-TTCTCATCGA
   eC85_2  -GAAGGTGCTCGGATCGATG ATGACTCCCTC--AA-ATGC ATTCCTTGGAAA-TCTGAAC AAAATGAGTGA--GAACTCA CTACCGTCG-TTCTCGCCGA
   eC85_3  -GAACGTGCTCGGATCGATG ATGACTCCCTC--AT-ATGC ATTCCTTGGAAAATCTGAAC AAAATGAGTGA--GAACTCA CTACCGTCG-TTCTCATCGA
   eC85_4  -GAAGGTGCTCGGATCGATG ATGACTCCCCC--AA-ATGC ATTCCTTGGAAA-TCTGAAC AAAATGAGTGA--GAACTCA CTACCGTCG-TTCTCGCCGA
   eC85_5  -GAACGTGCTCGGATCGATG ATGACTCCCTC--AT-ATGC ATTCCTTGGAAAATCTGAAC AAAATGAGTGA--GAACTCA CTACCGTCG-TTCTCATCGA
   eC85_6  -GAAGGTGCTCGGATCGATG ATGACTCCCCC--AA-ATGC ATTCCTTGGAAA-TCTGAAC AAAATGAGTGA--GAACTCA CTACCGTCG-TTCTCGCCGA
   eC85_7  -GAACGTGCTCGGATCGATG ATGACTCCCTC--AT-ATGC ATTCCTTGGAAAATCTGAAC AAAATGAGTGA--GAACTCA CTACCGTCG-TTCTCATGGA
   eC85_8  -GAAGGTGCTCGGATCGATG ATGACTCCCTC--AA-ATGC ATTCCTTGGAAA-TCTGAAC AAAATGAGTGA--GAACTCA CTACCGTCG-TTCTCGCCGA
   eC85_9  -GAACGTGCTCGGATCGATG ATGACTCCCTC--AT-ATGC ATTCCTTGGAAAATCTGAAC AAAATGAGTGA--GAACTCA CTACCGTCG-TTCTCATCGA
  eC85_10  -GAAGGTGCTCGGATCGATG ATGACTCCCCC--AA-ATGC ATTCCTTGGAAA-TCTGAAC AAAATGAGTGA--GAACTCA CTACCGTCG-TTCTCGCCGA
  eC85_11  -GAACGTGCTCGGATCGATG ATGACTCCCTC--AT-ATGC ATTCCTTGGAAAATCTGAAC AAAATGAGTGA--GAACTCA CTACCGTCG-TTCTCATCGA
  eC85_12  -AAATGTGCCTGGATCAATG ATGACTTCAAA--AA--TGG ATGTCGTTGGAA-TCTGAAC AAAATGAGTGAC-AAGATCA CTTCTGT------------G
   dN85_1  -CAATGTGATTGGATCGATG ATGACATCCTA--AT-TAGC ATTCCTTGGAAAAGCTGAAC AAAATGAGTGA--GAAATCC CTACTGTCTCCTCTCATCA-
   dN85_2  -------GCCTGAATCGATG ATGACACCCTC--AA--AGC ATTCCTTGGAAG--CTGAAC AAAATGAGTGA--GAACTCT ATACCGTCTCATCTCATCG-
   dN85_3  -TACTGTGCTTGGATCGATG ATGACGCCCTA--AT-CAGC ATTCCTTGGAAAAGCTGAAC AAAATGAGTAA--GAAATCC CTACCGTCTCGTCTCATCA-
   dN85_4  -CAATGTGCTTGGATCGATG ATGAC--CCTA--AC-AAGC ATTCCTTGGAAAAGCTGAAC AAAATGAGTGA--GAAATCC CTACTGTCTCCTCTCATCG-
   dN85_5  -CAATGTGATTGGATCGATG ATGACATCCTA--AT-TAGC ATTCCTTGGAAAAGCTGAAC AAAATGAGTGA--GAAATCC CTACTGTCTCCTCTCATCA-
   dN85_6  -CAACATGCTTGGATCGATG ATGACACCCTA--AT-CAGC ATTCCTTGGAAAAGCTGAAC AAAATGAGTGA--GAAATCC CTACCGTCTCCTCTCATCG-
   dN85_7  --AACATGCTTGGATTGATG ATGACACCCTA--AT-CAGC ATTCCTTGGAAAAGCTGAAC AAAATGAGTGA--GAAATCC CTACTGTCTCCTCTCATCG-
   dN85_8  ------TGCCTGCATCAATG ATGACACTCTG--AA--TGC ATTCCTTGGAAC--CTGAAC AAAATGAGTGA--GAACTCT ATACCGTCTCATCTCATCA-
   dN85_9  -CAATGTGCTTGGATCGATG ATGGCACCCTA--AT-CAGC ATTCCTTGGAAAAGCTGAAC AAAATGAGTGA--GAAATCC CTACCATCTCCTCTCATTG-
   fC85_1  -GAATGTGCTCGGATCGATG ATGACTCCCTC--AA-CAGC ATTCCTTGGAAAAGCTGAAC AAAATGAGTGA--GAACTCC CTCCCGTCG-TTCTCATCGA
   fC85_2  -GAATGTGCTCGGATCGATG ATGACTCCCTC--AA-CAGC ATTCCTTGGAAAAGCTGAAC AAAATGAGTGA--GAACTCC CTCCCGTCG-TTCTCATCGA
   fC85_3  -GAATGTGCTCGGATCGATG ATGACTCCCTC--AA-CAGC ATTCCTTGGAAAAGCTGAAC AAAATGAGTGA--GAACTCC CTCCCGTCG-TTCTCATCGA
   fC85_4  -GAATGTGCTCGGATCGATG ATGACTCCCTC--AA-CAGC ATTCCTTGGAAA-GCTGAAC AAAATGAGTGA--GAACTCC CTACCGTCT-TTCTCGTCGA
   fC85_5  -GAATGTGCTCGGATCGATG ATGACTCCCTC--AA-CAGC ATTCCTTGGAAAAGCTGAAC AAAATGAGTGA--GAACTCC CTCCCGTCG-TTCTCATCGA
   bT85_1  ----CGTGCTTGGATCGATG ATGACTCCCAC--AA-ATGC ATTCCTTGGAAA-TCTGAAC AAAATGAGTGA--GCCATCA CTACCGTC--TCCTCATCGG
   bT85_2  ----CGTGCTTGGATCGATG ATGACTCCCAC--AA-ATGC ATTCCTTGGAAA-TCTGAAC AAAATGAGTGA--GCCATCA CTACCGTC--TCCTCATCGG
   bT85_3  -ACACGTGCTTGGATCGATG ATGACTCCCAC--AA-ATGC ATTCCTTGGAAA-TCTGAAC AAAATGAGTGA--GCCATCA CTACCGTC--TCCTCATCGG
   bT85_4  ----CGTGCTTGGATCGATG ATGACTCCCAC--AA-ATGC ATTCCTTGGAAA-TCTGAAC AAAATGAGTGA--GCCATCA CTACCGTC--TCCTCATCGG
   bT85_5  -ACACGTGCTTGGATCGATG ATGACTCCCAC--AA-ATGC ATTCCTTGGAAA-TCTGAAC AAAATGAGTGA--GCCACCC CTACCGTC--TCCTCATCGG
   bT85_6  -AAATGTGCCTGCATTGATG ATGACTTTAAA--AA--TAG ATCTCATTGGAA-TCTGAAC AAAATGAGTGAC-AAAATCA GTA-TGT------------G
   bT85_7  -----GTGCTTGGATCGATG ATGACTCCCAC--AA-ATGC ATTCCTTGGAAA-TCTGAAC AAAATGAGTGA--GCCATCA CTACCGTC--TCCTCATCGG
   bT85_8  -ACACGTGCTTGGATCGATG ATGACTCCCAC--AA-ATGC ATTCCTTGGAAA-TCTGAAC AAAATGAGTGA--GCCATCA CTACCGTC--TCCTCATCGG
   cF85_1  -ATTTGTTGTGGGATAAATG ATGACTCCACA--AA--GGG ATCTTGTTGGAA-CATGGAC AGAGTGAATAATGAAAATCA CTTCTGT------------G
   cF85_2  -GAAAGTGCTTGGATCGATG ATGACTCCCTC--AATCTGC ATTCCTTGGAAAAGCTGAAC AAAATGAGTGA--GAACTCC CTGCCGTCG-TTCTCATCGC
   cF85_3  -GAAAGTGCTTGGATCGATG ATGACTCCCTC--AATCTGC ATTCCTTGGAAAAGCTGAAC AAAATGAGTGA--GAACTCC CTGCCGTCG-TTCTCATCGC
   cF85_4  -GAAAGTGCTTGGATCGATG ATGACTCCCTC--AATCTGC ATTCCTTGGAAAAGCTGAAC AAAATGAGTGA--GAACTCC CTGCCGTCG-TTCTCATCGC
   cF85_5  -GAAAGTGCTTGGATCGATG ATGACTCCCTC--AATCTGC ATTCCTTGGAAAAGCTGAAC AAAATGAGTGA--GAACTCC CTGCCGTCG-TTCTCATCGC
   cF85_6  -GAAAGTGCTTGGATCGAGG ATGACTCCCTC--AATCTGC ATTCCTTGGAAAAGCTGAAC AAAATGAGTGA--GAACTCC CTGCCGTCA-TTCTCATCGC
   cF85_7  -GAATGTGCTTGGATTGATG ATGACTCCTTC--AATCTGC ATTCCTTGGAAAAGCTAAAC AAAATGAGTGA--GAAATCC CTACTGTCG-TTCTCACTGA
   cF85_8  -GGAAGTGCTTGGATCGATG ATGACTCCTTC--AATTTGC ATTCCTTGGAAAAGCTGAAC AAAATGAGTGA--GAACTCC CTACTGTCG-TTCTCGTCAA
   cF85_9  -GAAAGTGCTTGGATCGATG ATGACTCCCTC--AATCTGC ATTCCTTGGAAAAGCTGAAC AAAATGAGTGA--GAACTTC CTACCATCG-TTCTCATTGT

   H85_10  AACTGAGGTCCAGCACACTG C
   H85_12  GACTTGGTTTGAGAGAT--- -
   H85_13  AACTGAGGTCCA-------- -
   H85_23  AACTGAGGTCCAGCACGTGG C
   H85_24  AACTGAGGTCCAGCACATTG C
   pT85_4  AACTGAGGTCCAGCACGTTG C
  pT85_11  AACTGAGGTCCAGCACACTG -
  pT85_23  AACTGAGGTCCAGCACATGG -
  pT85_24  AACTGAGGTCCAGCAC---- -
  pT85_29  AGCTGAGGTCCAGCACAGGG -
   rM85_6  AACTGAGGTCCAGCACATTG C
  rM85_14  AACTGAGGTCCAGCAC---- -
  rM85_28  AGCTGAGGTCCAGCACAGGG A
   rn85_2  GACTGAGGTCAAGCTCCTGG G
  rn85_15  GACTGAGGTCCAGCACCTGG -
  rn85_24  AACTGATGTCCGGCACCTTG T
  rn85_21  GACTGAGGTCCAGGACCTGG G
   mm85_5  AACTGAGGTCCAGCATCTTG G
  mm85_16  AACTGAGGTCCAGCATCTTG G
  mm85_19  AACTGAGGTCCAGCATCTTG G
  mm85_20  GACTGAGATTTATCACATTG A
   lA85_1  AACTGAGGTCCAGCACATT- -
   eC85_1  AACTGAGGTCCGGCACGTTG T
   eC85_2  GACTGAGGTCCAGCACCTGG T
   eC85_3  AACTGAGGTCCGGCACGTTG T
   eC85_4  GACTGAGGTCCAGCACCTGG T
   eC85_5  AACTGAGGTCCGGCACGTTG T
   eC85_6  GACTGAGGTCCAGCACCTGG T
   eC85_7  AACTGAGGTCCGGCACGTTG T
   eC85_8  GACTGAGGTCCAGCACCTGG T
   eC85_9  AACTGAGGTCCGGCACGTTG -
  eC85_10  GACTGAGGTCCAGCACCTGG T
  eC85_11  AACTGAGGTCCGGCACGTTG T
  eC85_12  AGCTGAGGTCCAGCACAAGG G
   dN85_1  AACTGAGGTCCAGTACGTTG T
   dN85_2  AGCTGAGGTCCAGCACGTTG C
   dN85_3  AACTGAGGTCCAATATGTTG T
   dN85_4  AACTGAGGTCCAGCATGTTG T
   dN85_5  AACTGAGGTCCAGTACGTTG T
   dN85_6  AACTGAGGTCCAGCACGTTG T
   dN85_7  AACTGAGGTCCAGTACGTTG T
   dN85_8  GGCTGAGGTCCAGCACGTTG C
   dN85_9  AACTGAGGTCCAGCCCATTG T
   fC85_1  AACTGAGGTCCAGCACGTTG T
   fC85_2  AACTGAGGTCCAGCACGTTG T
   fC85_3  AACTGAGGTCCAGCACGTTG T
   fC85_4  AACTGAGGTCCAGCACATTG T
   fC85_5  AACTGAGGTCCAGC------ -
   bT85_1  AACTGAGGTCCAGCACGTG- -
   bT85_2  AACTGAGGTCCAGCACGTGA T
   bT85_3  AACTGAGGTCCAGCACGTGA T
   bT85_4  AACTGAGGTCCAGCACGTGG -
   bT85_5  AACTGAGGTCCAGCACGTGG C
   bT85_6  AACTGAGGTCCAGCATAAGA G
   bT85_7  AACTGAGGTCCAGCACGTGA T
   bT85_8  AACTGAGGTCCAGCACGTGA T
   cF85_1  AGCTGAGATCCAGCCCATAG A
   cF85_2  AACTGAGGTCCAGCACGTTG T
   cF85_3  AACTGAGGTCCAGCACGTTG T
   cF85_4  AACTGAGGTCCAGCACGTTG T
   cF85_5  AACTGAGGTCCAGCACGTTG T
   cF85_6  AACTGAGGTCCAGCACGTTG T
   cF85_7  AACTGAGGTCCAGCATGTTG T
   cF85_8  AACTGAGGTCCAGCACGTTG T
   cF85_9  AACTGAGGTCCAGCACGTT- -

;
  end;
