# Supplementary material for: Rapid Birth-and-Death Evolution of Imprinted snoRNAs in the Prader-Willi Syndrome Locus: Implications for Neural Development in Euarchontoglires
Source: PLoS One. 2014 Jun 19;9(6):e100329. doi: 10.1371/journal.pone.0100329 (PMC4063771; doi:10.1371/journal.pone.0100329)
Supplement: Data S2 — The sequence alignments for phylogenetic analyses. (ZIP) [file pone.0100329.s013.zip › 15q all snoRNA alignments.nex]

#NEXUS
[D:\��ʿ����\Analyses\SPLITT~1\15QALL~1.NEX -- data title]

[Name: dN_436            Len:   121  Check:        0]
[Name: fC_436            Len:   121  Check:        0]
[Name: pT436             Len:   121  Check:        0]
[Name: cF_436            Len:   121  Check:        0]
[Name: eC_436            Len:   121  Check:        0]
[Name: H436              Len:   121  Check:        0]
[Name: mm_436            Len:   121  Check:        0]
[Name: rn_436            Len:   121  Check:        0]
[Name: rM_436            Len:   121  Check:        0]
[Name: dN_13             Len:   121  Check:        0]
[Name: fC_13             Len:   121  Check:        0]
[Name: pT13              Len:   121  Check:        0]
[Name: lA_13             Len:   121  Check:        0]
[Name: H13               Len:   121  Check:        0]
[Name: mm_13             Len:   121  Check:        0]
[Name: rn_13             Len:   121  Check:        0]
[Name: rM_13             Len:   121  Check:        0]
[Name: cF_438A           Len:   121  Check:        0]
[Name: eC_438A           Len:   121  Check:        0]
[Name: H438A             Len:   121  Check:        0]
[Name: rM_438A           Len:   121  Check:        0]
[Name: pT438A            Len:   121  Check:        0]
[Name: dN_438B           Len:   121  Check:        0]
[Name: pT438B            Len:   121  Check:        0]
[Name: bT_438B           Len:   121  Check:        0]
[Name: cF_438B           Len:   121  Check:        0]
[Name: lA_438B           Len:   121  Check:        0]
[Name: eC_438B           Len:   121  Check:        0]
[Name: H438B             Len:   121  Check:        0]
[Name: rM_438B           Len:   121  Check:        0]
[Name: H85_10            Len:   121  Check:        0]
[Name: H85_12            Len:   121  Check:        0]
[Name: H85_13            Len:   121  Check:        0]
[Name: H85_23            Len:   121  Check:        0]
[Name: H85_24            Len:   121  Check:        0]
[Name: pT85_4            Len:   121  Check:        0]
[Name: pT85_11           Len:   121  Check:        0]
[Name: pT85_23           Len:   121  Check:        0]
[Name: pT85_24           Len:   121  Check:        0]
[Name: pT85_29           Len:   121  Check:        0]
[Name: rM85_6            Len:   121  Check:        0]
[Name: rM85_14           Len:   121  Check:        0]
[Name: rM85_28           Len:   121  Check:        0]
[Name: rn85_2            Len:   121  Check:        0]
[Name: rn85_15           Len:   121  Check:        0]
[Name: rn85_24           Len:   121  Check:        0]
[Name: rn85_21           Len:   121  Check:        0]
[Name: mm85_5            Len:   121  Check:        0]
[Name: mm85_16           Len:   121  Check:        0]
[Name: mm85_19           Len:   121  Check:        0]
[Name: mm85_20           Len:   121  Check:        0]
[Name: lA85_1            Len:   121  Check:        0]
[Name: eC85_1            Len:   121  Check:        0]
[Name: eC85_2            Len:   121  Check:        0]
[Name: eC85_3            Len:   121  Check:        0]
[Name: eC85_4            Len:   121  Check:        0]
[Name: eC85_5            Len:   121  Check:        0]
[Name: eC85_6            Len:   121  Check:        0]
[Name: eC85_7            Len:   121  Check:        0]
[Name: eC85_8            Len:   121  Check:        0]
[Name: eC85_9            Len:   121  Check:        0]
[Name: eC85_10           Len:   121  Check:        0]
[Name: eC85_11           Len:   121  Check:        0]
[Name: eC85_12           Len:   121  Check:        0]
[Name: dN85_1            Len:   121  Check:        0]
[Name: dN85_2            Len:   121  Check:        0]
[Name: dN85_3            Len:   121  Check:        0]
[Name: dN85_4            Len:   121  Check:        0]
[Name: dN85_5            Len:   121  Check:        0]
[Name: dN85_6            Len:   121  Check:        0]
[Name: dN85_7            Len:   121  Check:        0]
[Name: dN85_8            Len:   121  Check:        0]
[Name: dN85_9            Len:   121  Check:        0]
[Name: fC85_1            Len:   121  Check:        0]
[Name: fC85_2            Len:   121  Check:        0]
[Name: fC85_3            Len:   121  Check:        0]
[Name: fC85_4            Len:   121  Check:        0]
[Name: fC85_5            Len:   121  Check:        0]
[Name: bT85_1            Len:   121  Check:        0]
[Name: bT85_2            Len:   121  Check:        0]
[Name: bT85_3            Len:   121  Check:        0]
[Name: bT85_4            Len:   121  Check:        0]
[Name: bT85_5            Len:   121  Check:        0]
[Name: bT85_6            Len:   121  Check:        0]
[Name: bT85_7            Len:   121  Check:        0]
[Name: bT85_8            Len:   121  Check:        0]
[Name: cF85_1            Len:   121  Check:        0]
[Name: cF85_2            Len:   121  Check:        0]
[Name: cF85_3            Len:   121  Check:        0]
[Name: cF85_4            Len:   121  Check:        0]
[Name: cF85_5            Len:   121  Check:        0]
[Name: cF85_6            Len:   121  Check:        0]
[Name: cF85_7            Len:   121  Check:        0]
[Name: cF85_8            Len:   121  Check:        0]
[Name: cF85_9            Len:   121  Check:        0]
[Name: H52_1             Len:   121  Check:        0]
[Name: H52_2             Len:   121  Check:        0]
[Name: H52_3             Len:   121  Check:        0]
[Name: H52_8             Len:   121  Check:        0]
[Name: H52_32            Len:   121  Check:        0]
[Name: H52_23            Len:   121  Check:        0]
[Name: pT52_4            Len:   121  Check:        0]
[Name: pT52_6            Len:   121  Check:        0]
[Name: pT52_9            Len:   121  Check:        0]
[Name: pT52_36           Len:   121  Check:        0]
[Name: pT52_44           Len:   121  Check:        0]
[Name: pT52_13           Len:   121  Check:        0]
[Name: rM52_4            Len:   121  Check:        0]
[Name: rM52_41           Len:   121  Check:        0]
[Name: rM52_44           Len:   121  Check:        0]
[Name: rM52_58           Len:   121  Check:        0]
[Name: rM52_8            Len:   121  Check:        0]
[Name: rM52_18           Len:   121  Check:        0]
[Name: rM52_48           Len:   121  Check:        0]
[Name: rn52_1            Len:   121  Check:        0]
[Name: rn52_2            Len:   121  Check:        0]
[Name: rn52_3            Len:   121  Check:        0]
[Name: rn52_4            Len:   121  Check:        0]
[Name: rn52_29           Len:   121  Check:        0]
[Name: rn52_30           Len:   121  Check:        0]
[Name: rn52_31           Len:   121  Check:        0]
[Name: rn52_8            Len:   121  Check:        0]
[Name: rn52_18           Len:   121  Check:        0]
[Name: mm52_1            Len:   121  Check:        0]
[Name: mm52_17           Len:   121  Check:        0]
[Name: mm52_20           Len:   121  Check:        0]
[Name: mm52_46           Len:   121  Check:        0]
[Name: mm52_55           Len:   121  Check:        0]
[Name: mm52_76           Len:   121  Check:        0]
[Name: mm52_85           Len:   121  Check:        0]
[Name: mm52_86           Len:   121  Check:        0]
[Name: mm52_103          Len:   121  Check:        0]
[Name: mm52_107          Len:   121  Check:        0]
[Name: mm52_119          Len:   121  Check:        0]
[Name: mm52_131          Len:   121  Check:        0]
[Name: fC52_7            Len:   121  Check:        0]
[Name: fC52_15           Len:   121  Check:        0]
[Name: fC52_18           Len:   121  Check:        0]
[Name: fC52_19           Len:   121  Check:        0]
[Name: lA52_1            Len:   121  Check:        0]
[Name: lA52_2            Len:   121  Check:        0]
[Name: lA52_6            Len:   121  Check:        0]
[Name: lA52_8            Len:   121  Check:        0]
[Name: lA52_16           Len:   121  Check:        0]
[Name: lA52_19           Len:   121  Check:        0]
[Name: lA52_37           Len:   121  Check:        0]
[Name: lA52_48           Len:   121  Check:        0]
[Name: lA52_70           Len:   121  Check:        0]
[Name: eC52_1            Len:   121  Check:        0]
[Name: eC52_2            Len:   121  Check:        0]
[Name: cF52_1            Len:   121  Check:        0]
[Name: cF52_2            Len:   121  Check:        0]
[Name: cF52_3            Len:   121  Check:        0]
[Name: cF52_4            Len:   121  Check:        0]


begin data;
 dimensions ntax=154 nchar=121;
 format datatype=dna interleave missing=-;
  matrix
   dN_436  GGCCTTG-GCTAGATTCATG ATGACAC-----------AG GACCTTGTTTGAAAATAATG ATATTAAAC-TTTGAGCTTA AA--CCACA-----------
   fC_436  GGCCTTG-GCTAGGTTCATG ATGACAC-----------AG GACCTTGTCTGAACATAATG ATTTTAAAA-TTTGAGCTTA AA--TGACA-----------
    pT436  GGCCTTG-GCTAGGTTCATG ATGACAC-----------AG GACCTTGTCTGATCATAATG ATTTCAAAA-TTTGAGCTTA AAAATGACA-----------
   cF_436  GGCCTTG-GCTAGGTTCATG ATGACAT-----------AG GACCTTGTCTGAACATAATG ATTC-AAAA-TTTGAGCTTA AA--TGACA-----------
   eC_436  GGCCTTG-GCTAGGTTCATG ATGATAC-----------AG GACCTTGTCTGAACAAAGTG ATTTCAAAA-TTTGAGCTTA AAA-TGACA-----------
     H436  GGCCTTG-GCTAGGTTCATG ATGACAC-----------AG GACCTTGTCTGAACATAATG ATTTCAAAA-TTTGAGCTTA AAAATGACA-----------
   mm_436  GACCTTG-ACTGGATTTATG ATGATAT-----------AG GACCTTGTCTGAATATAATG ATTTCAAAA-ATTGAGCTTA CA---GTGA-----------
   rn_436  GACCTTG-ACTAGATTTATG ATGACAT-----------GG GACCTTGTCTGAACACAATG ATTTCAAAA-ATTGAGCTTA GA---GTGA-----------
   rM_436  GGCCTTG-GCTAGGTTCATG ATGACAC-----------AG GACCTTGTCTGAACATAATG ATTTCAAAA-TTTGAGCTTA AAAATGACA-----------
    dN_13  GACCTTG-GCTGGATTTATG ATGAGAT-----------AT G-TTTACT--GAGCCTGATG AAAAGAAAG-CTCACTGTGA ------TTA-----------
    fC_13  GACCTTG-ACTGGATTTATG ATGAGTT-----------AT G-TTTACT--GAGTATGATG AAGTGAAA--CTCAGTGTGA ------GTA-----------
     pT13  GACCTGG-GCTGGATTTGTG ATGAGCT-----------GT G-TTTACT--GAGCATGATG AAGTAAAG--CTCAACGTGA ------TTA-----------
    lA_13  GACCTTG-GCTGGACTTATG ATGAGAT-----------AT G-CTGACTATGAGCATGATG AAGTGAAG--CTCAATATGA ------TTT-----------
      H13  GACCTGG-GCTGGATTTGTG ATGAGCT-----------GT G-TTTACT--GAGCATGATG AAGTAAAG--CTCAACGTGA ------TTA-----------
    mm_13  GACTTTG-GCTGGACTTATG ATGAGCT-----------AT G-TTTACT--GAGCATGATG AAATGATG--CTCAAAATGA ------TTA-----------
    rn_13  GACCTTG-GCTGGATTAATG ATGAGCT-----------GT G-TTTACT--GAGCATAATG AAATGACG--CTCAAAATAA ------TTA-----------
    rM_13  GACCTGG-GCTGGATTTGTG ATGAGCT-----------GT G-TTTACT--GAGCATGATG AAGTAAAG--CTCAATGTGA ------TTA-----------
  cF_438A  ATGTTTG-TCTGGATCAATG ATGATCA-----------CA A---TTGTCTGAGGATGCTG AGGGACTCA-TTCCAGATG- ------TCA-----------
  eC_438A  GTGCTTG-TCTGGATCAATG ATGAGCA-----------CA A---TTGTCTGAGGATGCTG AGGGACTCA-TTCCAGATG- ------TCA-----------
    H438A  GTGCTTG-TTTGGATCGATG ATGAGAA-----------TA A---TTGTCTGAGGATGCTG AGGGACTCA-TTCCAGATG- ------TCA-----------
  rM_438A  GTGCTTG-TTTGGATCGATG ATGAGAA-----------TA A---TTGTCTGAGGATGCTG AGGGACTCA-TTCCAGATG- ------TCA-----------
   pT438A  GTGCTTG-TTTGGATCGATG ATGAGAA-----------TA A---TTGTCTGAGGATGCTG AGGGACTCA-TTCCAGATG- ------TCA-----------
  dN_438B  GTGCTTG-TCTTGATCAATG ATGAGCA-----------TA A---TTGTCTGAGGATGCTG AGGGACTCA-TTCTAGATG- ------TCA-----------
   pT438B  GTGCTTG-TTTGGATCGATG ATGAGAA-----------TA A---TTGTCTGAGGATGCTG AGGGACTCA-TTCCAGATG- ------TCA-----------
  bT_438B  GTGCTTG-TCTGGATCGATG ATGAGAA-----------AA A---CTGTCTGAGGATGCTG AGGGACTCA-TTCCAGATG- ------TCA-----------
  cF_438B  GTGCTTG-TCTGGATCAATG ATGAGCA-----------CA A---TTGTCTGAGGATGCTG AGGGACTCA-TTCCAGATG- ------TCA-----------
  lA_438B  -TGCTTGGTCTGGGTCAATG ATGAACA-----------TA A---ATGTCCGAGGATGCTG AGTGACTCA-TTGCAGATG- ------TCA-----------
  eC_438B  GTGCTTG-TCTGGATCAATG ATGAGCA-----------TA A---TTGTCTGAGGATGCTG AGGGACTCA-TTCCAGATG- ------TCA-----------
    H438B  GTGCTTG-TTTGGATCGATG ATGAGAA-----------TA A---TTGTCTGAGGATGCTG AGGGACTCA-TTCCAGATG- ------TCA-----------
  rM_438B  GCGCTTG-TTTGGATCGATG ATGAGAA-----------TA A---TTGTCTGAGGATGCTG AGGGACTCA-TTCCAGATG- ------TCA-----------
   H85_10  -GACTGTGCATGGATCAATG ATGACTTCCAT--AC-GTGG GTTCCTTGGAAA-GTTGAAC AAAATGAGTGA--AAACTTT ATACTGTCA-TCCTCTTCA-
   H85_12  -GCCCATGCTCCATTTCATG ATGACCTT---------GGG GTGCTGGGATGGGAATGA-G ATTGCAAGTCCCTGTGTTC- ---CTGCCACTTCGCAGACT
   H85_13  ----TGTGCATGGACCAATG ATGACTTCCAT--AC-ATGC ATTCCTTGGAAA-GCTGAAC AAAATGAGTGG--GAACTCT GTACTATCA-TCTTAGTTG-
   H85_23  -GACTGTGCATGGATCGATG ATGACCTCAAT--AC-ATGC ATTCCTTGGAAA-GCTGAAC AAAATGAGTGA--AAACTCT ATACCGTCG-TCCTCGTCA-
   H85_24  -GACTGTGCATGGATCGATG ATGACTTTTAT--AC-ATGC ATTCCTTGGAAA-GCTGAAC AAAATGAGTGA--AAACTCT ATACCGTCA-TCTTCGTTG-
   pT85_4  -AAATGTGTTTGGATCGATG ATGAGTCCCCCCAAAAAAAC ATTCCTTGGAAAAGCTGAAC AAAATGAGTGA--AAACTCA -TACCGTCG-TTCTCAGCGG
  pT85_11  ------TGCATGGATCAATG ATGACTTCCAT--AC-ATGG GTTCCTTGGAAA-GTTGAAC AAAATGAGTGA--AAACTTT ATACTGTCA-TCCTCTTCA-
  pT85_23  -----GTGCATGGATCGATG ATGACCTCAAT--AC-ATGC ATTCCTTGGAAA-GCTGAAC AAAATGAGTGA--AAACTCT ATACCGTCG-TCCTCGTCA-
  pT85_24  -----GTGCATGGATCGATG ATGACTTTTAT--AC-ATGC ATTCCTTGGAAA-GCTGAAC AAAATGAGTGA--AAACTCT ATACCGTCA-TCTTCGTTG-
  pT85_29  --AGTGTACCTGGATCGATG ATGACTTAAAA--AA-ATGG AAACCTTGGAAA-TCTGAAC AAAATGAGTGAC-CAAGACA CTTCTGT------------G
   rM85_6  -AAATGTGCTTGGATCGATG ATGAGTCCTCC-AAAAAAAC ATTCCTTGGAAAAGCTGAAC AAAATGAGTGA--GAACTCA -TACCGTCG-TTCTCATCGG
  rM85_14  -----GTGCATGGATCGATG ATGACTTTCAT--AC-ATGC ATTCCTTGGAAA-GCTGAAC AAAATGAGTGA--AAACTCT ATACCGTCA-TCCTCGTCG-
  rM85_28  -AAATGTGCCTTGATCAATG ATGACTTTAAA--AA-ATGG AAACCTTGGAAA-TCTGAAC CAAACGAGTGAC-CAAGACA CTTCTGT------------G
   rn85_2  -CCATCTGCTTGGATCGATG ATGATTTACAATAAA---AC ATTCCTTGGAAA-GCTGAAC AAAATGAGTGA--AAAATCA AAACCGCCA-CTATCATCGA
  rn85_15  -----GTGCTTGGATCGATG ATGATTTCCAGTAAA---AC ATTCCTTGGAAA-GCTGAAC GAAATGAGTGA--AAACTCA GTACCGCCA-CTATCATCGT
  rn85_24  -AGGTCTGACTGGATC-ATG ATGATTCTCAGTCAA---AC ATTCCTTGGAAAAGCTGAAC AAAATGAGTGA--AAACTCA GCACCGCTA-TTGTCATCAG
  rn85_21  -CAGCTTGCTTGGATTGATG ATGATTTCCAATGAA---AT ATTCCTTGGATT-ACTGAAC AAAATGTGTGA--AAACTCA ATACCGCCA-CTATCATCAT
   mm85_5  --AACGAGCTTGGATCTATG ATGATTCCCAGTCAA---AC ATTCCTTGGAAAAGCTGAAC AAAATGAGTGA--AAACTCT GTACCGCCA-CTCTCATCGG
  mm85_16  ---ACCTGCTCAGATCTATG ATGATTTCCAGTCAA---AC ATTCCTTGGAAAAGCTGAAC AAAATGAGTGA--AAACTCT GTACCGCCA-CTCTCATCGG
  mm85_19  -CAACGTGCTTGGATCTATG ATGATTCCCAGTCAA---AC ATTCCTTGGAAAAGCTGAAC AAAATGAGTGA--AAACTCT GTACCGCCA-ATCACATAGG
  mm85_20  -TAGTGTGTCTTGATCAATG ATGATTCTCAA-------AG ATTCTCTGGAAA-GCTGAAC AAAATGATTGA--TTACTTA ATAGCACCA-CTCTCTTCTG
   lA85_1  -GAACGTGCATGGATTGATG ATGACTGCTATCTAA---AC ATTCCTTGGAAAAGCTGAAC AAAATGAGTGA--AAACTCC TTACCGTCT-CACTCATTG-
   eC85_1  -GAACGTGCTCGGATCGATG ATGACTCCCTC--AT-ATGC ATTCCTTGGAAAATCTGAAC AAAATGAGTGA--GAACTCA CTACCGTCG-TTCTCATCGA
   eC85_2  -GAAGGTGCTCGGATCGATG ATGACTCCCTC--AA-ATGC ATTCCTTGGAAA-TCTGAAC AAAATGAGTGA--GAACTCA CTACCGTCG-TTCTCGCCGA
   eC85_3  -GAACGTGCTCGGATCGATG ATGACTCCCTC--AT-ATGC ATTCCTTGGAAAATCTGAAC AAAATGAGTGA--GAACTCA CTACCGTCG-TTCTCATCGA
   eC85_4  -GAAGGTGCTCGGATCGATG ATGACTCCCCC--AA-ATGC ATTCCTTGGAAA-TCTGAAC AAAATGAGTGA--GAACTCA CTACCGTCG-TTCTCGCCGA
   eC85_5  -GAACGTGCTCGGATCGATG ATGACTCCCTC--AT-ATGC ATTCCTTGGAAAATCTGAAC AAAATGAGTGA--GAACTCA CTACCGTCG-TTCTCATCGA
   eC85_6  -GAAGGTGCTCGGATCGATG ATGACTCCCCC--AA-ATGC ATTCCTTGGAAA-TCTGAAC AAAATGAGTGA--GAACTCA CTACCGTCG-TTCTCGCCGA
   eC85_7  -GAACGTGCTCGGATCGATG ATGACTCCCTC--AT-ATGC ATTCCTTGGAAAATCTGAAC AAAATGAGTGA--GAACTCA CTACCGTCG-TTCTCATGGA
   eC85_8  -GAAGGTGCTCGGATCGATG ATGACTCCCTC--AA-ATGC ATTCCTTGGAAA-TCTGAAC AAAATGAGTGA--GAACTCA CTACCGTCG-TTCTCGCCGA
   eC85_9  -GAACGTGCTCGGATCGATG ATGACTCCCTC--AT-ATGC ATTCCTTGGAAAATCTGAAC AAAATGAGTGA--GAACTCA CTACCGTCG-TTCTCATCGA
  eC85_10  -GAAGGTGCTCGGATCGATG ATGACTCCCCC--AA-ATGC ATTCCTTGGAAA-TCTGAAC AAAATGAGTGA--GAACTCA CTACCGTCG-TTCTCGCCGA
  eC85_11  -GAACGTGCTCGGATCGATG ATGACTCCCTC--AT-ATGC ATTCCTTGGAAAATCTGAAC AAAATGAGTGA--GAACTCA CTACCGTCG-TTCTCATCGA
  eC85_12  -AAATGTGCCTGGATCAATG ATGACTTCAAA--AA--TGG ATGTCGTTGGAA-TCTGAAC AAAATGAGTGAC-AAGATCA CTTCTGT------------G
   dN85_1  -CAATGTGATTGGATCGATG ATGACATCCTA--AT-TAGC ATTCCTTGGAAAAGCTGAAC AAAATGAGTGA--GAAATCC CTACTGTCTCCTCTCATCA-
   dN85_2  -------GCCTGAATCGATG ATGACACCCTC--AA--AGC ATTCCTTGGAAG--CTGAAC AAAATGAGTGA--GAACTCT ATACCGTCTCATCTCATCG-
   dN85_3  -TACTGTGCTTGGATCGATG ATGACGCCCTA--AT-CAGC ATTCCTTGGAAAAGCTGAAC AAAATGAGTAA--GAAATCC CTACCGTCTCGTCTCATCA-
   dN85_4  -CAATGTGCTTGGATCGATG ATGAC--CCTA--AC-AAGC ATTCCTTGGAAAAGCTGAAC AAAATGAGTGA--GAAATCC CTACTGTCTCCTCTCATCG-
   dN85_5  -CAATGTGATTGGATCGATG ATGACATCCTA--AT-TAGC ATTCCTTGGAAAAGCTGAAC AAAATGAGTGA--GAAATCC CTACTGTCTCCTCTCATCA-
   dN85_6  -CAACATGCTTGGATCGATG ATGACACCCTA--AT-CAGC ATTCCTTGGAAAAGCTGAAC AAAATGAGTGA--GAAATCC CTACCGTCTCCTCTCATCG-
   dN85_7  --AACATGCTTGGATTGATG ATGACACCCTA--AT-CAGC ATTCCTTGGAAAAGCTGAAC AAAATGAGTGA--GAAATCC CTACTGTCTCCTCTCATCG-
   dN85_8  ------TGCCTGCATCAATG ATGACACTCTG--AA--TGC ATTCCTTGGAAC--CTGAAC AAAATGAGTGA--GAACTCT ATACCGTCTCATCTCATCA-
   dN85_9  -CAATGTGCTTGGATCGATG ATGGCACCCTA--AT-CAGC ATTCCTTGGAAAAGCTGAAC AAAATGAGTGA--GAAATCC CTACCATCTCCTCTCATTG-
   fC85_1  -GAATGTGCTCGGATCGATG ATGACTCCCTC--AA-CAGC ATTCCTTGGAAAAGCTGAAC AAAATGAGTGA--GAACTCC CTCCCGTCG-TTCTCATCGA
   fC85_2  -GAATGTGCTCGGATCGATG ATGACTCCCTC--AA-CAGC ATTCCTTGGAAAAGCTGAAC AAAATGAGTGA--GAACTCC CTCCCGTCG-TTCTCATCGA
   fC85_3  -GAATGTGCTCGGATCGATG ATGACTCCCTC--AA-CAGC ATTCCTTGGAAAAGCTGAAC AAAATGAGTGA--GAACTCC CTCCCGTCG-TTCTCATCGA
   fC85_4  -GAATGTGCTCGGATCGATG ATGACTCCCTC--AA-CAGC ATTCCTTGGAAA-GCTGAAC AAAATGAGTGA--GAACTCC CTACCGTCT-TTCTCGTCGA
   fC85_5  -GAATGTGCTCGGATCGATG ATGACTCCCTC--AA-CAGC ATTCCTTGGAAAAGCTGAAC AAAATGAGTGA--GAACTCC CTCCCGTCG-TTCTCATCGA
   bT85_1  ----CGTGCTTGGATCGATG ATGACTCCCAC--AA-ATGC ATTCCTTGGAAA-TCTGAAC AAAATGAGTGA--GCCATCA CTACCGTC--TCCTCATCGG
   bT85_2  ----CGTGCTTGGATCGATG ATGACTCCCAC--AA-ATGC ATTCCTTGGAAA-TCTGAAC AAAATGAGTGA--GCCATCA CTACCGTC--TCCTCATCGG
   bT85_3  -ACACGTGCTTGGATCGATG ATGACTCCCAC--AA-ATGC ATTCCTTGGAAA-TCTGAAC AAAATGAGTGA--GCCATCA CTACCGTC--TCCTCATCGG
   bT85_4  ----CGTGCTTGGATCGATG ATGACTCCCAC--AA-ATGC ATTCCTTGGAAA-TCTGAAC AAAATGAGTGA--GCCATCA CTACCGTC--TCCTCATCGG
   bT85_5  -ACACGTGCTTGGATCGATG ATGACTCCCAC--AA-ATGC ATTCCTTGGAAA-TCTGAAC AAAATGAGTGA--GCCACCC CTACCGTC--TCCTCATCGG
   bT85_6  -AAATGTGCCTGCATTGATG ATGACTTTAAA--AA--TAG ATCTCATTGGAA-TCTGAAC AAAATGAGTGAC-AAAATCA GTA-TGT------------G
   bT85_7  -----GTGCTTGGATCGATG ATGACTCCCAC--AA-ATGC ATTCCTTGGAAA-TCTGAAC AAAATGAGTGA--GCCATCA CTACCGTC--TCCTCATCGG
   bT85_8  -ACACGTGCTTGGATCGATG ATGACTCCCAC--AA-ATGC ATTCCTTGGAAA-TCTGAAC AAAATGAGTGA--GCCATCA CTACCGTC--TCCTCATCGG
   cF85_1  -ATTTGTTGTGGGATAAATG ATGACTCCACA--AA--GGG ATCTTGTTGGAA-CATGGAC AGAGTGAATAATGAAAATCA CTTCTGT------------G
   cF85_2  -GAAAGTGCTTGGATCGATG ATGACTCCCTC--AATCTGC ATTCCTTGGAAAAGCTGAAC AAAATGAGTGA--GAACTCC CTGCCGTCG-TTCTCATCGC
   cF85_3  -GAAAGTGCTTGGATCGATG ATGACTCCCTC--AATCTGC ATTCCTTGGAAAAGCTGAAC AAAATGAGTGA--GAACTCC CTGCCGTCG-TTCTCATCGC
   cF85_4  -GAAAGTGCTTGGATCGATG ATGACTCCCTC--AATCTGC ATTCCTTGGAAAAGCTGAAC AAAATGAGTGA--GAACTCC CTGCCGTCG-TTCTCATCGC
   cF85_5  -GAAAGTGCTTGGATCGATG ATGACTCCCTC--AATCTGC ATTCCTTGGAAAAGCTGAAC AAAATGAGTGA--GAACTCC CTGCCGTCG-TTCTCATCGC
   cF85_6  -GAAAGTGCTTGGATCGAGG ATGACTCCCTC--AATCTGC ATTCCTTGGAAAAGCTGAAC AAAATGAGTGA--GAACTCC CTGCCGTCA-TTCTCATCGC
   cF85_7  -GAATGTGCTTGGATTGATG ATGACTCCTTC--AATCTGC ATTCCTTGGAAAAGCTAAAC AAAATGAGTGA--GAAATCC CTACTGTCG-TTCTCACTGA
   cF85_8  -GGAAGTGCTTGGATCGATG ATGACTCCTTC--AATTTGC ATTCCTTGGAAAAGCTGAAC AAAATGAGTGA--GAACTCC CTACTGTCG-TTCTCGTCAA
   cF85_9  -GAAAGTGCTTGGATCGATG ATGACTCCCTC--AATCTGC ATTCCTTGGAAAAGCTGAAC AAAATGAGTGA--GAACTTC CTACCATCG-TTCTCATTGT
    H52_1  -GCCCTGGGTTGTGTTGATG ATGAGAACCTT----ATATT ATCCTGAAGAGAGG-TGATG ACTTAAAA--ATCATGCTCA ATAGGATTA-----------
    H52_2  ----CCGGGTTGGGTCGATG ATGAGAAGCTT----CTGTT TTCTTGAAGAGAGG-TGATG ACTTAAAA--ATCATGCTCA ATAGGATTA-----------
    H52_3  -GCCCTGGGTTGGGTCAATG ATGAGAACCTT----ATATT GTCCTGAAGAGAGG-TGATG ACTTAAAA--ATCATGCTTA GTAGGATTA-----------
    H52_8  ---CCTGGGTTGGGTCAATG ATGAGAACCTT----ACATT GTTCTGAAGAGAGA-TGATG ACTTAAAA--ATCATGCTCA ATAGGATTA-----------
   H52_32  -TCCCTAGGTTGGGTCAATG ATGAGAACCTG----ATATT GCCCTGAAGAGAGA-TGATG ACTTAAAA--ATCATGTTCA ATAGGATTA-----------
   H52_23  -GCCCTGGGTTGGGTCAATG ATGAGAACCCT----ATATT GTGTTGAAGAGAGG-TGATG ACTTAAAATTACCATGCTCA AT--GATTA-----------
   pT52_4  -GCCCTGGGTTGGATTGATG ATGAGAACCTT----ATATT GTCCTGAAGAGAGG-TGATG ACTTAAAA--ATCATGCTCA ATAGGATTA-----------
   pT52_6  -TGTGCTGCACCGAGCTGTG ATGAGCACATC------CGG GTCCTGCTGGATGCATGCGC CGGGAAGGACGT-GCCCTGA GTTGGGTCG-----------
   pT52_9  -GCCCTGGGTTGGGTTGATG ATGAGAACCTT----ATATT GTTCTGAAGAGAGA-TAATG ACTTAAAA--ATCATGCTTA ATAGGATTA-----------
  pT52_36  ------GGGTTGGGCTGATG ATGAGAACCTT----ATATT GTCCTGAAAAAAGG-TGATG ACTTAAAC--ATCATGCTTA ATAGTATTA-----------
  pT52_44  -GCCATGGGCTGGGTCAATG ATGAG----------ATGTT ACCTTGAAGAGAAA-TGATG ACGTAAAA--ATTAAGTTCA GTTGGATTA-----------
  pT52_13  -GCCCTGGTTTGGGTCAATG ATGAGAACCTT----ATATT ATCCTGAAGAGAGG-TGATG ACTTAAAT--ATCATGCTCA ATAGGATTA-----------
   rM52_4  -GCCCTGGGTTGGGTCGATG ATGAGAACTTT----ATATT GTTCTGAAGAGAGG-TGATG ACTTAAAA--ATCATGCTCA ATAGGATTA-----------
  rM52_41  -GCCCTGAGTTGGGTTGGTG ATGAGAACCTT----ATATT CTTCTGAAGAGAGG-TGATA ACTTAAAA--ATCATGCTCA ATAGGATTA-----------
  rM52_44  -GCCCTGGGTTGGGTCAGTG ATGAGAACCTT----ATATT GTTCTGAAGAGAGA-TGATG ACTTGAAA--ATCATGCTCA ATAGGATTA-----------
  rM52_58  -GCCATGGGCTGTGTCAGTG ATGAG----------ATGTT ATCTTGAAGAGAAA-TGATG ATGTAAAA--ATTAAGCTCA GATGGATTA-----------
   rM52_8  -GTCCTGGGTTGGGTCGATG ATGAGAACCTT----ATATT GTCCTGAAGAGAGG-TGATG ACTTAAAA--ATCATGCTCA ATAGGATTA-----------
  rM52_18  -GCCCTGGGTTGGGTCGATG ATGAGAACCTT----ATATT GTC-TGAAGAGAGG-TGATG ACGTAAAA--ATCATGCTCA ATAGGATTA-----------
  rM52_48  -GCCCTTGGTTGGGTCAATG ATGAGAACCTT----ATATT GTC-TGAAGAGAGG-TGATG ACTTAAAA--ATCATGCTCA ATAGGATTA-----------
   rn52_1  ---CTGGATCTGGATCAATG ATGACAA---C----AAAAA GTCATGCAGAGAGA-TGATG ATA-AAAA--ATCATGCTCA ATAGGATTA-----------
   rn52_2  -GCCTGGGTCTTGGACAATG ATGACAA---C----AAAAA GTCATGAAGAAAGA-TGATG ACATAACA--ATCATGCTCA GTAGGATTA-----------
   rn52_3  -GCCTGGTTCTAGGTCAATG ATGAGAA---C----AGTAA GTCAAGAACAGGT--TGATG ACATAAAA--ATCATGCTCA GTATGAACA-----------
   rn52_4  -GCCTGTGTCTGGGTCAATG ATGACAA---C----AGAAA GTCAAGAACAGGA--TGATG ACATAAAA--ATCATGCTCA ATAGGATTA-----------
  rn52_29  -GCCTGTGTCTGGGTCAATG ATGACAA---C----AGAAA GTCAATTACAGAA--TGATG ACATAAAT--ATCATGCTCA ATAGGATTC-----------
  rn52_30  -GCCTGTGTCTGGGTCAATG ATGACAA---C----AGAAA GTCAAGAACAGGA--TGATG ACATAAAA--ATCATGCTCA ATAGGATTA-----------
  rn52_31  -GCCTGTGTCTGGGTCAATG ATGACAA---C----AGAAT GTCAAGAACA-----TGATG ACATAAAA--ATCATGCTCA ATAGAATTA-----------
   rn52_8  --CCTCTGTCTGTGTCAATG ATGACAA---C----AGAAA GTCAAGAACAGAA--TGATG ACATAAAA--ATCATGCTCA ATAGGATTA-----------
  rn52_18  ---CTGTGTCTGGGTCAATG ATGACAA---C----AGAAA GTCAAGAACAGAA--TGATG ACATAAAA--ATCATGCTCA ATAGGATTA-----------
   mm52_1  -GTCTAGGACTGGGTCAATG ATGACAA---C----CCAAT GTCATGAAGAAATG-TGATG ACATAAAA--TTTATGCTCA ATAGGATTA-----------
  mm52_17  -GTCTAGGACTGGGTCAATG ATGACAA---C----CCAAT GTCATGAAGTAAGG-TGATG ACATAAAA--TTCATGCTCA ATAGGATTA-----------
  mm52_20  -GTCTAGGACTGGGTCAATG ATGACAA---C----CCAAT GTCATGAAGAAAGG-TGATG ACATAAAA--TTCATGCTCA ATAGGATTA-----------
  mm52_46  -------GACTGGGTCAATG ATGAAAA---C----CCAAT GTCATGAAGAAAAG-TGATG ACATAAAA--TTCATGCTCA ATAGGATTA-----------
  mm52_55  ----------TGGGTCAATG ATGACAA---C----CCAAT GTCATGAAGAAAGG-TGATG ACATAAAA--TTCATGCTCA ATAGGATTA-----------
  mm52_76  ---------CTGGGTCAATG ATGACAA---C----CAAAT GTCATGAAGAAAGT-TGATG ACATAAAA--TTCATGCTCA ATAGGATTA-----------
  mm52_85  -GTCTAGGACTGGGTCAATG ATGACAA---C----CCAAT GTCATGAAGAAAGG-TGATG ACATAAAA--TTCATGCTCA ATAGGATTA-----------
  mm52_86  -GTCTAGGACTGGGTCAATG ATGACAA---C----CCAAT GTCATGAAGAAAAG-TGATG ACATAAAA--TTCATGCTCA ATAGGATTA-----------
 mm52_103  -GTCTAGGACTGGGTCAATG ATGACAA---C----CCAAT GTCATGAACAAAGG-TGATG ACATAAAA--TTCATGCTCA ATAGGATTA-----------
 mm52_107  -GTCTAGGACTGGGTCAATG ATGACAA---C----CCAAT GTCATGAACAAAGG-TGATG ACATAAAA--TTCATGCTCA ATAGGATTA-----------
 mm52_119  ----------TGGGTCAATG ATGACAA---C----CCAAT GTCATGAAGAAAGG-TGATG ACATAAAA--TTCATGCTCA ATAGGATTA-----------
 mm52_131  --AACGTGCTTGGATCTATG ATGATTCCCAGTCAA---AC ATTCCTTGGAAAAGCTGAAC AAAATGAGTGA--AAACTCT GTACCGCCA-CTCTCATCGA
   fC52_7  ---CCTTGGTTAGGTCAATG ATGAGAAC-TC----ATATG GTCTCAAAGAGAGA-TGATG ACATAAAA--ATCTTGCTCA ATAGGATTA-----------
  fC52_15  --GCTTCTGTTGGGTCAATG ATGAGAAC-TC----ATATG GTCTGGAAGACAGA-TGATG ACCTAAAG--ATTATGCTCA ATAGGATTA-----------
  fC52_18  ---CCTTGGTTGGGTCAACG ATGAGAAC-TC----ATATG GTCTTGAACAGAGA-TGATG ACATAAAA--ATCATGCTCA ATAAGATTA-----------
  fC52_19  -TGCCTCAGTTGTGTCAATT ATGAGAAC-TC----ATAAT GCCTAGAAAAGACA-TTATA ACATAAAA--GTCATCCTAA ATAAGATTA-----------
   lA52_1  -----------GGGTCAATG AAGACACC-TC----AACTT GTCTCGAAGAGAGA-TGATG ACATAAAA--ATCATGCACA ATAGGATCA-----------
   lA52_2  -----TGGCTGGGGTCAATG ATGACAT--------AATCT GTCTGGAAGAGAGA-TGATG ACCTAAAA--ATCATGCTCA GAGAGGTTA-----------
   lA52_6  -ACCCTGGCTCAGGTCAATG ATGACACC-TA----AAATT GTCTTGAACAGAGA-CAATG ACAGAAAA--ATCTTGCTCA GTAAGATAA-----------
   lA52_8  -----TGGCTCGGGTCACTG ATGACAT--------AACCT GTCTCGAAGAGAGA-TGATG ACCTAAAA--ATCATGCTCA GTGGGTTTA-----------
  lA52_16  -----------GGGTCAATG ACGACACC-TC----CACTT CTCTGGAAGAGAAA-TGATG ACATTAAA--ATCACGCTCA ATAGGATCA-----------
  lA52_19  -----TGGCTCGGGTCAATG ATGACAT--------AACCT GTCTCGAAGAGAGA-TGATG ACCTCAAA--ATCGTGCTCA GTGGGTTTA-----------
  lA52_37  -GATATGTCTCGGGTCAATG ATGACACC-TC----CACTT CTCTGGAAGTGAAA-TGATG ACATTAAA--ATCACGCTCA ATAGGATCA-----------
  lA52_48  -GATATGTCTCGGGTCAATG ATGACACC-TC----CACTT CTCTGGAAGAGAAAATGATG ACATTAAA--ATCACGCTCA ATAGGATCA-----------
  lA52_70  -----------GGGTCAATG ATGACACC-TC----AACTT GTCTCGAAGAGAGA-TGATG ACCTAAAA--ATCATGCTCA GAGAGGTTA-----------
   eC52_1  -GCCATGGCTTGAGTGAATG ATGAG----------ATCTT TTCTTGAGGAGATG-TAACG ACATAAAA--ATTATGCTCA ATAGGATCA-----------
   eC52_2  -GCCATGGCGTCAGTCAGGG ATGAGG-CCTT----ATATT ATCTTGAAGAGAAA-TGATG ACTTAAAA--ATCATTCTCA ATAGAATTA-----------
   cF52_1  ----------TGGGTCAATG ATGAGAAT-TC----ATATT GTCTCAAAGAGAGA-TGATG ACATAAAA--ATCATGCTCA ATAGTATTA-----------
   cF52_2  ---CTGTGCTTGGGTCAGTG ATGAGAAT-TC----ATATT GTCTCGAAGAGAGA-TGAGG ACTTAAAA--ATCATGCTCA ATAGGATTA-----------
   cF52_3  -------GCTTGGGTCAATG ATGAGAGC-TC----ATAAT GTCTTGAAGACAGA-TGATG A-------------TGCTCA CTAGGATTA-----------
   cF52_4  ---CTGTGCT-GTGTCAATG ATGAGAAC-TC----ATATT GTCTCGAAGAGAGA-TGATG ACATAAAA--ATCATGCTCA ATAGGCTTA-----------

   dN_436  CTCTGAAATCCAGTCGGGGA G
   fC_436  CTCTGAAATCTAGTCAATGT G
    pT436  CTCTGAAATCCAGTCAGTGT G
   cF_436  CTCTGAAATCCAGTCAATGT G
   eC_436  TTCTGAAATCCAGTCAATGT G
     H436  CTCTGAAATCCAGTCAGTGT G
   mm_436  CT--GAAATCTAGTCAATGT G
   rn_436  CTCTGAAATCTAGTCAATGT G
   rM_436  CTCTGAAATCCAGTCAGTGT G
    dN_13  CTCTGAAGTCCAGCCTAAGT G
    fC_13  CTCTGAAGTCCAGCCTAAGT G
     pT13  CTCTGAAGTCCAGCCTTACT A
    lA_13  CTCTGAATTCCAGCCTAAGT G
      H13  CTCTGAAGTCCAGCCTTACT G
    mm_13  CTCTGAAGTCTAGCCAAAGT G
    rn_13  CTCTGAAGTCTAGCCAAAGT G
    rM_13  CTCTGAAGTCCAGCCTTAGT A
  cF_438A  ATCTGAGGTCCAGACGAGTG G
  eC_438A  ATCTGAGGTCCAGATGAGTA G
    H438A  ATCTGAGGTCCAGATGTGTG G
  rM_438A  ATCTGAGGTCCAGATGTGCA G
   pT438A  ATCTGAGGTCCAGATATGTG G
  dN_438B  ATCTGAGGTCCAGATGGGTG G
   pT438B  ATCTGAGGTCCAGATGTGCG G
  bT_438B  ATCTGAGGTCCAGATGAATG C
  cF_438B  ATCTGAGGTCCAGATGAGTT G
  lA_438B  ATCTGAGATCGAGATGAGTA G
  eC_438B  ATCTGAGGTCCAGACTAGTG G
    H438B  ATCTGAGGTCCAGATGTGCG G
  rM_438B  ATCTGAGGTCCAGATGTGCA G
   H85_10  AACTGAGGTCCAGCACACTG C
   H85_12  GACTTGGTTTGAGAGAT--- -
   H85_13  AACTGAGGTCCA-------- -
   H85_23  AACTGAGGTCCAGCACGTGG C
   H85_24  AACTGAGGTCCAGCACATTG C
   pT85_4  AACTGAGGTCCAGCACGTTG C
  pT85_11  AACTGAGGTCCAGCACACTG -
  pT85_23  AACTGAGGTCCAGCACATGG -
  pT85_24  AACTGAGGTCCAGCAC---- -
  pT85_29  AGCTGAGGTCCAGCACAGGG -
   rM85_6  AACTGAGGTCCAGCACATTG C
  rM85_14  AACTGAGGTCCAGCAC---- -
  rM85_28  AGCTGAGGTCCAGCACAGGG A
   rn85_2  GACTGAGGTCAAGCTCCTGG G
  rn85_15  GACTGAGGTCCAGCACCTGG -
  rn85_24  AACTGATGTCCGGCACCTTG T
  rn85_21  GACTGAGGTCCAGGACCTGG G
   mm85_5  AACTGAGGTCCAGCATCTTG G
  mm85_16  AACTGAGGTCCAGCATCTTG G
  mm85_19  AACTGAGGTCCAGCATCTTG G
  mm85_20  GACTGAGATTTATCACATTG A
   lA85_1  AACTGAGGTCCAGCACATT- -
   eC85_1  AACTGAGGTCCGGCACGTTG T
   eC85_2  GACTGAGGTCCAGCACCTGG T
   eC85_3  AACTGAGGTCCGGCACGTTG T
   eC85_4  GACTGAGGTCCAGCACCTGG T
   eC85_5  AACTGAGGTCCGGCACGTTG T
   eC85_6  GACTGAGGTCCAGCACCTGG T
   eC85_7  AACTGAGGTCCGGCACGTTG T
   eC85_8  GACTGAGGTCCAGCACCTGG T
   eC85_9  AACTGAGGTCCGGCACGTTG -
  eC85_10  GACTGAGGTCCAGCACCTGG T
  eC85_11  AACTGAGGTCCGGCACGTTG T
  eC85_12  AGCTGAGGTCCAGCACAAGG G
   dN85_1  AACTGAGGTCCAGTACGTTG T
   dN85_2  AGCTGAGGTCCAGCACGTTG C
   dN85_3  AACTGAGGTCCAATATGTTG T
   dN85_4  AACTGAGGTCCAGCATGTTG T
   dN85_5  AACTGAGGTCCAGTACGTTG T
   dN85_6  AACTGAGGTCCAGCACGTTG T
   dN85_7  AACTGAGGTCCAGTACGTTG T
   dN85_8  GGCTGAGGTCCAGCACGTTG C
   dN85_9  AACTGAGGTCCAGCCCATTG T
   fC85_1  AACTGAGGTCCAGCACGTTG T
   fC85_2  AACTGAGGTCCAGCACGTTG T
   fC85_3  AACTGAGGTCCAGCACGTTG T
   fC85_4  AACTGAGGTCCAGCACATTG T
   fC85_5  AACTGAGGTCCAGC------ -
   bT85_1  AACTGAGGTCCAGCACGTG- -
   bT85_2  AACTGAGGTCCAGCACGTGA T
   bT85_3  AACTGAGGTCCAGCACGTGA T
   bT85_4  AACTGAGGTCCAGCACGTGG -
   bT85_5  AACTGAGGTCCAGCACGTGG C
   bT85_6  AACTGAGGTCCAGCATAAGA G
   bT85_7  AACTGAGGTCCAGCACGTGA T
   bT85_8  AACTGAGGTCCAGCACGTGA T
   cF85_1  AGCTGAGATCCAGCCCATAG A
   cF85_2  AACTGAGGTCCAGCACGTTG T
   cF85_3  AACTGAGGTCCAGCACGTTG T
   cF85_4  AACTGAGGTCCAGCACGTTG T
   cF85_5  AACTGAGGTCCAGCACGTTG T
   cF85_6  AACTGAGGTCCAGCACGTTG T
   cF85_7  AACTGAGGTCCAGCATGTTG T
   cF85_8  AACTGAGGTCCAGCACGTTG T
   cF85_9  AACTGAGGTCCAGCACGTT- -
    H52_1  CGCTGAGGCCCAGCCTAGGT G
    H52_2  TGCTGAGGCCCAGCCTAGGT G
    H52_3  CGCTGAGGCCTAGCCTAGGT G
    H52_8  CGCTGAGGCCCAGCCTAGG- -
   H52_32  CGCTGAGGCCTAGCCTAGGT G
   H52_23  CGCTGAGGCCCAACCTAGGT G
   pT52_4  CGCTGAGGCCCAGCCTTGGT G
   pT52_6  --ATGATG------------ -
   pT52_9  CGCTGAGGCCCAGCCTAGGT G
  pT52_36  TGCTGAAGCCCAAGCTAGGT G
  pT52_44  CGCTGAGGCCCAGCCTAGGT A
  pT52_13  CGCTGAGGCCCAGCCTAGG- -
   rM52_4  CGCTGAGGCCCAGCCTAGGT G
  rM52_41  TGCTGAGGCCCAGCCTAGGT G
  rM52_44  CGCTGAGGCCCAGCCTAGGT G
  rM52_58  TGCTGAGGCCCAGCCTAGGT A
   rM52_8  CGCTGAGGCCCAACTTAGGT G
  rM52_18  CGCTGAGGCCCAGCCTGGG- -
  rM52_48  CGCTGAGGCCCAACCTAGGT G
   rn52_1  TGCTGAGGCCCATCCAGGGG G
   rn52_2  CGCTGAGGCCTAACCATGGA G
   rn52_3  CACTGAGGCCCAAAAAGTAA G
   rn52_4  CGCTGAGTCCCAACCAGGGA G
  rn52_29  TGCTGAGGCCCAAGCAGGGA G
  rn52_30  GGCTGAGGCACAACCAGGGA G
  rn52_31  GGCTGAGGCCCAACCAGGGA G
   rn52_8  CGCTGAGGCCCAACCAGGGA G
  rn52_18  CGCTGAGGCCCAACCAGGTA G
   mm52_1  CGCTGAGTCCCAACCAGGGT G
  mm52_17  CGCTGAGGCCCAACCAGGGT -
  mm52_20  CACTGAGGCCCAACCAGGGT G
  mm52_46  CCCTGAGGCCCAACCAGGGT G
  mm52_55  CGCTGAGGCCCAACCAGGGC G
  mm52_76  CTCTGAGGCCCAACCAGGGT G
  mm52_85  CGCTGAGGCCCAACCAGGGC G
  mm52_86  CGCTGAGGCCCAACCAGGGC G
 mm52_103  CGCTGAGGCCCAACCAGGGC G
 mm52_107  CACTGAGGCCCAACCAGGGC G
 mm52_119  CCCTGAGGCCCAACCAGGGT A
 mm52_131  AACTGAGGTCCAGCATCTTG G
   fC52_7  TGCTGAGGACCAATGGAGGG G
  fC52_15  C-CTGAGGCCCATTGGAG-- -
  fC52_18  CACTGAGGCCCAATCGAAGA G
  fC52_19  TGCTGAGGCCAAATGGAATG G
   lA52_1  CGCTGAGGCCCAGAGAG--- -
   lA52_2  TGCTGAGGCCC--------- -
   lA52_6  CACTGAGGCCCAGC------ -
   lA52_8  TGCTGAGGCCC--------- -
  lA52_16  CGCTGAGGCCCA-------- -
  lA52_19  TGCTGAGGCCCTGCGAG--- -
  lA52_37  CGCTGAGGCCCA-------- -
  lA52_48  CGCTGAGGCCCAGAGAGG-- -
  lA52_70  TGCTGAGGCCCAGAGAG--- -
   eC52_1  CACTGAGGCCCAGCAGAGGT G
   eC52_2  CACTGAGGCTCAGCTTAGAT G
   cF52_1  TGCTGAGGTCCAATGGAGGA G
   cF52_2  TGCTGAGGCCCAGTGGAGTG G
   cF52_3  CACTGAGGCTCAATGGAAGG G
   cF52_4  CACTGACACCCAATGGAGGG G

;
  end;
