# Supplementary material for: Rapid Birth-and-Death Evolution of Imprinted snoRNAs in the Prader-Willi Syndrome Locus: Implications for Neural Development in Euarchontoglires
Source: PLoS One. 2014 Jun 19;9(6):e100329. doi: 10.1371/journal.pone.0100329 (PMC4063771; doi:10.1371/journal.pone.0100329)
Supplement: Data S2 — The sequence alignments for phylogenetic analyses. (ZIP) [file pone.0100329.s013.zip › 15q HBII-52 aliments.nex]

#NEXUS
[D:\±¸·ÝBA~1\090630~1\²©Ê¿ÂÛÎÄ\Analyses\SPLITT~1\15QALL~3.NEX -- data title]

[Name: H52_1             Len:   121  Check:        0]
[Name: H52_2             Len:   121  Check:        0]
[Name: H52_3             Len:   121  Check:        0]
[Name: H52_8             Len:   121  Check:        0]
[Name: H52_32            Len:   121  Check:        0]
[Name: H52_23            Len:   121  Check:        0]
[Name: pT52_4            Len:   121  Check:        0]
[Name: pT52_6            Len:   121  Check:        0]
[Name: pT52_9            Len:   121  Check:        0]
[Name: pT52_36           Len:   121  Check:        0]
[Name: pT52_44           Len:   121  Check:        0]
[Name: pT52_13           Len:   121  Check:        0]
[Name: rM52_4            Len:   121  Check:        0]
[Name: rM52_41           Len:   121  Check:        0]
[Name: rM52_44           Len:   121  Check:        0]
[Name: rM52_58           Len:   121  Check:        0]
[Name: rM52_8            Len:   121  Check:        0]
[Name: rM52_18           Len:   121  Check:        0]
[Name: rM52_48           Len:   121  Check:        0]
[Name: rn52_1            Len:   121  Check:        0]
[Name: rn52_2            Len:   121  Check:        0]
[Name: rn52_3            Len:   121  Check:        0]
[Name: rn52_4            Len:   121  Check:        0]
[Name: rn52_29           Len:   121  Check:        0]
[Name: rn52_30           Len:   121  Check:        0]
[Name: rn52_31           Len:   121  Check:        0]
[Name: rn52_8            Len:   121  Check:        0]
[Name: rn52_18           Len:   121  Check:        0]
[Name: mm52_1            Len:   121  Check:        0]
[Name: mm52_17           Len:   121  Check:        0]
[Name: mm52_20           Len:   121  Check:        0]
[Name: mm52_46           Len:   121  Check:        0]
[Name: mm52_55           Len:   121  Check:        0]
[Name: mm52_76           Len:   121  Check:        0]
[Name: mm52_85           Len:   121  Check:        0]
[Name: mm52_86           Len:   121  Check:        0]
[Name: mm52_103          Len:   121  Check:        0]
[Name: mm52_107          Len:   121  Check:        0]
[Name: mm52_119          Len:   121  Check:        0]
[Name: mm52_131          Len:   121  Check:        0]
[Name: fC52_7            Len:   121  Check:        0]
[Name: fC52_15           Len:   121  Check:        0]
[Name: fC52_18           Len:   121  Check:        0]
[Name: fC52_19           Len:   121  Check:        0]
[Name: lA52_1            Len:   121  Check:        0]
[Name: lA52_2            Len:   121  Check:        0]
[Name: lA52_6            Len:   121  Check:        0]
[Name: lA52_8            Len:   121  Check:        0]
[Name: lA52_16           Len:   121  Check:        0]
[Name: lA52_19           Len:   121  Check:        0]
[Name: lA52_37           Len:   121  Check:        0]
[Name: lA52_48           Len:   121  Check:        0]
[Name: lA52_70           Len:   121  Check:        0]
[Name: eC52_1            Len:   121  Check:        0]
[Name: eC52_2            Len:   121  Check:        0]
[Name: cF52_1            Len:   121  Check:        0]
[Name: cF52_2            Len:   121  Check:        0]
[Name: cF52_3            Len:   121  Check:        0]
[Name: cF52_4            Len:   121  Check:        0]


begin data;
 dimensions ntax=59 nchar=121;
 format datatype=dna interleave missing=-;
  matrix
    H52_1  -GCCCTGGGTTGTGTTGATG ATGAGAACCTT----ATATT ATCCTGAAGAGAGG-TGATG ACTTAAAA--ATCATGCTCA ATAGGATTA-----------
    H52_2  ----CCGGGTTGGGTCGATG ATGAGAAGCTT----CTGTT TTCTTGAAGAGAGG-TGATG ACTTAAAA--ATCATGCTCA ATAGGATTA-----------
    H52_3  -GCCCTGGGTTGGGTCAATG ATGAGAACCTT----ATATT GTCCTGAAGAGAGG-TGATG ACTTAAAA--ATCATGCTTA GTAGGATTA-----------
    H52_8  ---CCTGGGTTGGGTCAATG ATGAGAACCTT----ACATT GTTCTGAAGAGAGA-TGATG ACTTAAAA--ATCATGCTCA ATAGGATTA-----------
   H52_32  -TCCCTAGGTTGGGTCAATG ATGAGAACCTG----ATATT GCCCTGAAGAGAGA-TGATG ACTTAAAA--ATCATGTTCA ATAGGATTA-----------
   H52_23  -GCCCTGGGTTGGGTCAATG ATGAGAACCCT----ATATT GTGTTGAAGAGAGG-TGATG ACTTAAAATTACCATGCTCA AT--GATTA-----------
   pT52_4  -GCCCTGGGTTGGATTGATG ATGAGAACCTT----ATATT GTCCTGAAGAGAGG-TGATG ACTTAAAA--ATCATGCTCA ATAGGATTA-----------
   pT52_6  -TGTGCTGCACCGAGCTGTG ATGAGCACATC------CGG GTCCTGCTGGATGCATGCGC CGGGAAGGACGT-GCCCTGA GTTGGGTCG-----------
   pT52_9  -GCCCTGGGTTGGGTTGATG ATGAGAACCTT----ATATT GTTCTGAAGAGAGA-TAATG ACTTAAAA--ATCATGCTTA ATAGGATTA-----------
  pT52_36  ------GGGTTGGGCTGATG ATGAGAACCTT----ATATT GTCCTGAAAAAAGG-TGATG ACTTAAAC--ATCATGCTTA ATAGTATTA-----------
  pT52_44  -GCCATGGGCTGGGTCAATG ATGAG----------ATGTT ACCTTGAAGAGAAA-TGATG ACGTAAAA--ATTAAGTTCA GTTGGATTA-----------
  pT52_13  -GCCCTGGTTTGGGTCAATG ATGAGAACCTT----ATATT ATCCTGAAGAGAGG-TGATG ACTTAAAT--ATCATGCTCA ATAGGATTA-----------
   rM52_4  -GCCCTGGGTTGGGTCGATG ATGAGAACTTT----ATATT GTTCTGAAGAGAGG-TGATG ACTTAAAA--ATCATGCTCA ATAGGATTA-----------
  rM52_41  -GCCCTGAGTTGGGTTGGTG ATGAGAACCTT----ATATT CTTCTGAAGAGAGG-TGATA ACTTAAAA--ATCATGCTCA ATAGGATTA-----------
  rM52_44  -GCCCTGGGTTGGGTCAGTG ATGAGAACCTT----ATATT GTTCTGAAGAGAGA-TGATG ACTTGAAA--ATCATGCTCA ATAGGATTA-----------
  rM52_58  -GCCATGGGCTGTGTCAGTG ATGAG----------ATGTT ATCTTGAAGAGAAA-TGATG ATGTAAAA--ATTAAGCTCA GATGGATTA-----------
   rM52_8  -GTCCTGGGTTGGGTCGATG ATGAGAACCTT----ATATT GTCCTGAAGAGAGG-TGATG ACTTAAAA--ATCATGCTCA ATAGGATTA-----------
  rM52_18  -GCCCTGGGTTGGGTCGATG ATGAGAACCTT----ATATT GTC-TGAAGAGAGG-TGATG ACGTAAAA--ATCATGCTCA ATAGGATTA-----------
  rM52_48  -GCCCTTGGTTGGGTCAATG ATGAGAACCTT----ATATT GTC-TGAAGAGAGG-TGATG ACTTAAAA--ATCATGCTCA ATAGGATTA-----------
   rn52_1  ---CTGGATCTGGATCAATG ATGACAA---C----AAAAA GTCATGCAGAGAGA-TGATG ATA-AAAA--ATCATGCTCA ATAGGATTA-----------
   rn52_2  -GCCTGGGTCTTGGACAATG ATGACAA---C----AAAAA GTCATGAAGAAAGA-TGATG ACATAACA--ATCATGCTCA GTAGGATTA-----------
   rn52_3  -GCCTGGTTCTAGGTCAATG ATGAGAA---C----AGTAA GTCAAGAACAGGT--TGATG ACATAAAA--ATCATGCTCA GTATGAACA-----------
   rn52_4  -GCCTGTGTCTGGGTCAATG ATGACAA---C----AGAAA GTCAAGAACAGGA--TGATG ACATAAAA--ATCATGCTCA ATAGGATTA-----------
  rn52_29  -GCCTGTGTCTGGGTCAATG ATGACAA---C----AGAAA GTCAATTACAGAA--TGATG ACATAAAT--ATCATGCTCA ATAGGATTC-----------
  rn52_30  -GCCTGTGTCTGGGTCAATG ATGACAA---C----AGAAA GTCAAGAACAGGA--TGATG ACATAAAA--ATCATGCTCA ATAGGATTA-----------
  rn52_31  -GCCTGTGTCTGGGTCAATG ATGACAA---C----AGAAT GTCAAGAACA-----TGATG ACATAAAA--ATCATGCTCA ATAGAATTA-----------
   rn52_8  --CCTCTGTCTGTGTCAATG ATGACAA---C----AGAAA GTCAAGAACAGAA--TGATG ACATAAAA--ATCATGCTCA ATAGGATTA-----------
  rn52_18  ---CTGTGTCTGGGTCAATG ATGACAA---C----AGAAA GTCAAGAACAGAA--TGATG ACATAAAA--ATCATGCTCA ATAGGATTA-----------
   mm52_1  -GTCTAGGACTGGGTCAATG ATGACAA---C----CCAAT GTCATGAAGAAATG-TGATG ACATAAAA--TTTATGCTCA ATAGGATTA-----------
  mm52_17  -GTCTAGGACTGGGTCAATG ATGACAA---C----CCAAT GTCATGAAGTAAGG-TGATG ACATAAAA--TTCATGCTCA ATAGGATTA-----------
  mm52_20  -GTCTAGGACTGGGTCAATG ATGACAA---C----CCAAT GTCATGAAGAAAGG-TGATG ACATAAAA--TTCATGCTCA ATAGGATTA-----------
  mm52_46  -------GACTGGGTCAATG ATGAAAA---C----CCAAT GTCATGAAGAAAAG-TGATG ACATAAAA--TTCATGCTCA ATAGGATTA-----------
  mm52_55  ----------TGGGTCAATG ATGACAA---C----CCAAT GTCATGAAGAAAGG-TGATG ACATAAAA--TTCATGCTCA ATAGGATTA-----------
  mm52_76  ---------CTGGGTCAATG ATGACAA---C----CAAAT GTCATGAAGAAAGT-TGATG ACATAAAA--TTCATGCTCA ATAGGATTA-----------
  mm52_85  -GTCTAGGACTGGGTCAATG ATGACAA---C----CCAAT GTCATGAAGAAAGG-TGATG ACATAAAA--TTCATGCTCA ATAGGATTA-----------
  mm52_86  -GTCTAGGACTGGGTCAATG ATGACAA---C----CCAAT GTCATGAAGAAAAG-TGATG ACATAAAA--TTCATGCTCA ATAGGATTA-----------
 mm52_103  -GTCTAGGACTGGGTCAATG ATGACAA---C----CCAAT GTCATGAACAAAGG-TGATG ACATAAAA--TTCATGCTCA ATAGGATTA-----------
 mm52_107  -GTCTAGGACTGGGTCAATG ATGACAA---C----CCAAT GTCATGAACAAAGG-TGATG ACATAAAA--TTCATGCTCA ATAGGATTA-----------
 mm52_119  ----------TGGGTCAATG ATGACAA---C----CCAAT GTCATGAAGAAAGG-TGATG ACATAAAA--TTCATGCTCA ATAGGATTA-----------
 mm52_131  --AACGTGCTTGGATCTATG ATGATTCCCAGTCAA---AC ATTCCTTGGAAAAGCTGAAC AAAATGAGTGA--AAACTCT GTACCGCCA-CTCTCATCGA
   fC52_7  ---CCTTGGTTAGGTCAATG ATGAGAAC-TC----ATATG GTCTCAAAGAGAGA-TGATG ACATAAAA--ATCTTGCTCA ATAGGATTA-----------
  fC52_15  --GCTTCTGTTGGGTCAATG ATGAGAAC-TC----ATATG GTCTGGAAGACAGA-TGATG ACCTAAAG--ATTATGCTCA ATAGGATTA-----------
  fC52_18  ---CCTTGGTTGGGTCAACG ATGAGAAC-TC----ATATG GTCTTGAACAGAGA-TGATG ACATAAAA--ATCATGCTCA ATAAGATTA-----------
  fC52_19  -TGCCTCAGTTGTGTCAATT ATGAGAAC-TC----ATAAT GCCTAGAAAAGACA-TTATA ACATAAAA--GTCATCCTAA ATAAGATTA-----------
   lA52_1  -----------GGGTCAATG AAGACACC-TC----AACTT GTCTCGAAGAGAGA-TGATG ACATAAAA--ATCATGCACA ATAGGATCA-----------
   lA52_2  -----TGGCTGGGGTCAATG ATGACAT--------AATCT GTCTGGAAGAGAGA-TGATG ACCTAAAA--ATCATGCTCA GAGAGGTTA-----------
   lA52_6  -ACCCTGGCTCAGGTCAATG ATGACACC-TA----AAATT GTCTTGAACAGAGA-CAATG ACAGAAAA--ATCTTGCTCA GTAAGATAA-----------
   lA52_8  -----TGGCTCGGGTCACTG ATGACAT--------AACCT GTCTCGAAGAGAGA-TGATG ACCTAAAA--ATCATGCTCA GTGGGTTTA-----------
  lA52_16  -----------GGGTCAATG ACGACACC-TC----CACTT CTCTGGAAGAGAAA-TGATG ACATTAAA--ATCACGCTCA ATAGGATCA-----------
  lA52_19  -----TGGCTCGGGTCAATG ATGACAT--------AACCT GTCTCGAAGAGAGA-TGATG ACCTCAAA--ATCGTGCTCA GTGGGTTTA-----------
  lA52_37  -GATATGTCTCGGGTCAATG ATGACACC-TC----CACTT CTCTGGAAGTGAAA-TGATG ACATTAAA--ATCACGCTCA ATAGGATCA-----------
  lA52_48  -GATATGTCTCGGGTCAATG ATGACACC-TC----CACTT CTCTGGAAGAGAAAATGATG ACATTAAA--ATCACGCTCA ATAGGATCA-----------
  lA52_70  -----------GGGTCAATG ATGACACC-TC----AACTT GTCTCGAAGAGAGA-TGATG ACCTAAAA--ATCATGCTCA GAGAGGTTA-----------
   eC52_1  -GCCATGGCTTGAGTGAATG ATGAG----------ATCTT TTCTTGAGGAGATG-TAACG ACATAAAA--ATTATGCTCA ATAGGATCA-----------
   eC52_2  -GCCATGGCGTCAGTCAGGG ATGAGG-CCTT----ATATT ATCTTGAAGAGAAA-TGATG ACTTAAAA--ATCATTCTCA ATAGAATTA-----------
   cF52_1  ----------TGGGTCAATG ATGAGAAT-TC----ATATT GTCTCAAAGAGAGA-TGATG ACATAAAA--ATCATGCTCA ATAGTATTA-----------
   cF52_2  ---CTGTGCTTGGGTCAGTG ATGAGAAT-TC----ATATT GTCTCGAAGAGAGA-TGAGG ACTTAAAA--ATCATGCTCA ATAGGATTA-----------
   cF52_3  -------GCTTGGGTCAATG ATGAGAGC-TC----ATAAT GTCTTGAAGACAGA-TGATG A-------------TGCTCA CTAGGATTA-----------
   cF52_4  ---CTGTGCT-GTGTCAATG ATGAGAAC-TC----ATATT GTCTCGAAGAGAGA-TGATG ACATAAAA--ATCATGCTCA ATAGGCTTA-----------

    H52_1  CGCTGAGGCCCAGCCTAGGT G
    H52_2  TGCTGAGGCCCAGCCTAGGT G
    H52_3  CGCTGAGGCCTAGCCTAGGT G
    H52_8  CGCTGAGGCCCAGCCTAGG- -
   H52_32  CGCTGAGGCCTAGCCTAGGT G
   H52_23  CGCTGAGGCCCAACCTAGGT G
   pT52_4  CGCTGAGGCCCAGCCTTGGT G
   pT52_6  --ATGATG------------ -
   pT52_9  CGCTGAGGCCCAGCCTAGGT G
  pT52_36  TGCTGAAGCCCAAGCTAGGT G
  pT52_44  CGCTGAGGCCCAGCCTAGGT A
  pT52_13  CGCTGAGGCCCAGCCTAGG- -
   rM52_4  CGCTGAGGCCCAGCCTAGGT G
  rM52_41  TGCTGAGGCCCAGCCTAGGT G
  rM52_44  CGCTGAGGCCCAGCCTAGGT G
  rM52_58  TGCTGAGGCCCAGCCTAGGT A
   rM52_8  CGCTGAGGCCCAACTTAGGT G
  rM52_18  CGCTGAGGCCCAGCCTGGG- -
  rM52_48  CGCTGAGGCCCAACCTAGGT G
   rn52_1  TGCTGAGGCCCATCCAGGGG G
   rn52_2  CGCTGAGGCCTAACCATGGA G
   rn52_3  CACTGAGGCCCAAAAAGTAA G
   rn52_4  CGCTGAGTCCCAACCAGGGA G
  rn52_29  TGCTGAGGCCCAAGCAGGGA G
  rn52_30  GGCTGAGGCACAACCAGGGA G
  rn52_31  GGCTGAGGCCCAACCAGGGA G
   rn52_8  CGCTGAGGCCCAACCAGGGA G
  rn52_18  CGCTGAGGCCCAACCAGGTA G
   mm52_1  CGCTGAGTCCCAACCAGGGT G
  mm52_17  CGCTGAGGCCCAACCAGGGT -
  mm52_20  CACTGAGGCCCAACCAGGGT G
  mm52_46  CCCTGAGGCCCAACCAGGGT G
  mm52_55  CGCTGAGGCCCAACCAGGGC G
  mm52_76  CTCTGAGGCCCAACCAGGGT G
  mm52_85  CGCTGAGGCCCAACCAGGGC G
  mm52_86  CGCTGAGGCCCAACCAGGGC G
 mm52_103  CGCTGAGGCCCAACCAGGGC G
 mm52_107  CACTGAGGCCCAACCAGGGC G
 mm52_119  CCCTGAGGCCCAACCAGGGT A
 mm52_131  AACTGAGGTCCAGCATCTTG G
   fC52_7  TGCTGAGGACCAATGGAGGG G
  fC52_15  C-CTGAGGCCCATTGGAG-- -
  fC52_18  CACTGAGGCCCAATCGAAGA G
  fC52_19  TGCTGAGGCCAAATGGAATG G
   lA52_1  CGCTGAGGCCCAGAGAG--- -
   lA52_2  TGCTGAGGCCC--------- -
   lA52_6  CACTGAGGCCCAGC------ -
   lA52_8  TGCTGAGGCCC--------- -
  lA52_16  CGCTGAGGCCCA-------- -
  lA52_19  TGCTGAGGCCCTGCGAG--- -
  lA52_37  CGCTGAGGCCCA-------- -
  lA52_48  CGCTGAGGCCCAGAGAGG-- -
  lA52_70  TGCTGAGGCCCAGAGAG--- -
   eC52_1  CACTGAGGCCCAGCAGAGGT G
   eC52_2  CACTGAGGCTCAGCTTAGAT G
   cF52_1  TGCTGAGGTCCAATGGAGGA G
   cF52_2  TGCTGAGGCCCAGTGGAGTG G
   cF52_3  CACTGAGGCTCAATGGAAGG G
   cF52_4  CACTGACACCCAATGGAGGG G

;
  end;
